# Supplementary material for: Inherited salt-losing tubulopathies are associated with immunodeficiency due to impaired IL-17 responses
Source: Nat Commun. 2020 Aug 31;11:4368. doi: 10.1038/s41467-020-18184-3 (PMC7459119; doi:10.1038/s41467-020-18184-3)
Supplement: Supplementary file 4 — Source Data [file 41467_2020_18184_MOESM4_ESM.xlsx]

## Sheet: Table 1
Patient number	Confirmed diagnosis	Bacterial Infections (skin abscess, x ray proven LRTI, URTI, UTI)	Any bacterial infection	Abscess	LRTI	Recurrent URTI (>=3 in worst year) inc. adenitis and tonsillectomy	Recurrent UTI (>=3 in worst year) or UTI in childhood or in male	Other severe bacterial infection (requiring antibiotic treatment or admission)	Other infection	Fungal Infections (candidiasis)	Any fungal infection	Recurrent vaginal (>=2 episodes) or oral candidiasis	Fingernail fungal infection	Other fungal infection (not including athletes foot unless recurrent)	Other fungal infection specify	Viral Infections* (recurrent VZV, HSV, HPV)	Any recurrent viral infection (>=2 episodes) or severe viral infection	Recurrent VZV	Recurrent HPV	Recurrent HSV	Other viral infection	Other viral infection specify	Autoimmunity	Autoimmunity or phenomena	Raynauds	Psoriasis	Other specify	Sicca sx	Allergy/atopy (eczema, asthma, hay fever)	Any history atopic disease	Asthma	Ecezema/dermatitis	Hay fever and non-allergic rhinitis	Any allergic disease	Contact/environmental allergy (inc wasp stings)	Food allergy	Drug allergy	Angiodemea/hives unexplained	Immunity Score		Healthy Controls	Patient number	Age	Sex	Bacterial Infections (skin abscess, x ray proven LRTI, URTI, UTI)	Any bacterial infection	Abscess	LRTI	Recurrent URTI (>=3 in worst year)
1	Bartter (type 1)		0	0	0	0	0	0			0	0	0	0			0	0	0	0	0		Hypothyroidism (?cause)	1	0	0	Hypothyroidism	0		0	0	0	0	0	0	0	0	0	0			1	35	M		0	0	0	0
2	Bartter (type 1)	LRTI x 1 (oral abx in community - x ray proven - 2017). Recurrent UTI (started age 8). Oral Abx from community. Never admitted. Approx 2 per year. 1 x LRTI. Ongoing urinary symptoms (frequency and dysuria) - approx x3/year. Settle on own.	1	0	1	0	1	0		Oral thrush age 12-13. 2-3 vaginal thrush episodes treated topically.	1	1	0	0		No	0	0	0	0	0			0	0	0	0	0	Allergy to various soap products. Hay fever. Nil asthma, eczema.	1	0	0	1	1	1	0	0	0	3			2	35	M	LRTI X2	1	0	1	0
3	Bartter (type 1)	Regular conjunctivitis (treated topically) and regular otitis when a child (age 10-11) - required grommet. Related to swimming. No other regular bacterial infections but adenoidectomy for sleep apnoea when 6 years old	1	0	0	1	0	0			0	0	0	0			0	0	0	0	0		Nil	0	0	0	0	0		0	0	0	0	0	0	0	0	0	1			3	48	F		0	0	0	0
4	Bartter (type 1)	regular chest infections but nil xray and managed by GP with oral abx	0	0	0	0	0	0			0	0	0	0			0	0	0	0	0			0	0	0	0	0	Allergy to nuts. Hay fever, mild asthma, nil eczema	1	1	0	1	1	0	1	0	0	0			4	56	F		0	0	0	0
5	Bartter (type 2)	LRTI (as child); recurrent URTI (x4-6 in worst year; prophylactic antibiotics in winter now)	1	0	1	1	0	0			0	0	0	0			0	0	0	0	0		Raynauds	1	1	0	0	0		0	0	0	0	0	0	0	0	0	4			5	33	F	LRTI x 1. Tonsillitis (max 6/year). Appendicitis.	1	0	1	1
6	Bartter (type 2)	Recurrent UTI (x2/year prior to age 10)	1	0	0	0	1	0			0	0	0	0										0	0	0	0	0	Hay fever	1	0	0	1	0	0	0	0	0	0			6	24	M	Recurrent tonsillitis/middle ear infection (max 4/year). 1 x admission to hospital with otitis externa	1	0	0	1
7	Bartter (type 2)	Recurrent ear infection – perforate ear drum/grommets as child. Recurrent admission to slough – ENT. 4+ episdoes in worst year. 1-2 episode of UTI - treated with abx from GP.	1	0	0	1	1	0			0	0	0	0		0	0	0	0	0	0			0	0	0	0	0		0	0	0	0	0	0	0	0	0	2			7	28	M		0	0	0	0
8	Bartter (type 2)	NB. since 2011 immunosuppressed for AI hepatitis. Staph sepsis ?source this year. Previously pyelonephritis. Recurrent tonsillitis in teens - max 3/year. Recurrent UTI (max 4-5 episodes/year) - currently on prophylatic abx.Recent micro from RFH: staph UTI. Also difficult wound healing.	1	0	0	1	1	1	staph sepsis; pyelonephritis	oral thrush x1	1	0	0	0		rec hsv	1	0	0	1	0		AI hepatitis and psoriasis	1	0	1	AI Hepatitis	0	allergy penicillin	0	0	0	0	1	0	0	1	0	6			8	44	F		0	0	0	0
9	Bartter (type 3)	Recurrent UTI (x2 per year) including x3 hospital admissions with pyelonephritis; LRTI (x1)	1	0	1	0	1	0			0	0	0	0									?Psoriasis (scalp)	1	0	1	0	0	Hay fever and eczema	1	0	1	1	0	0	0	0	0	6			9	28	F	ear infection recurrent (max x3 per year)	1	0	0	1
10	Bartter (type 3)		0	0	0	0	0	0		Recurrent toenail fungal infection (affecting all toes)	1	0	1	0			0	0	0	0	0			0	0	0	0	0	Steven-Johnson Syndrome (terbenafine)	0	0	0	0	1	0	0	1	0	2			10	35	F		0	0	0	0
11	Bartter (type 3)	LRTI (2, including x1 admission); Tonsilitis requiring i/v antibiotics and admission	1	0	1	0	0	0	Tonsilitis (i/v abx)		0	0	0	0			0	0	0	0	0			0	0	0	0	0	Hay fever; Urticaria (attributed to extemes of temperature, either hot or cold)	1	0	0	1	1	0	0	0	1	8			11	32	M		0	0	0	0
12	Bartter (type 3)	Abscess (1); Recurrent UTI (x3 in worst year) including pyelonephritis (x1; i/v antibiotics and admission); Recurrent tonsillitis (x3 in worst year)	1	1	0	1	1	0		Recurrent vaginal candidiasis	1	1	0	0		HPV (fingers, during teens), Cold sores (x1-2 per year)	1	0	1	1	0			0	0	0	0	0	Urticaria (attributed to penicillin)	0	0	0	0	1	0	0	1	0	8			12	31	M	lrti x 1	1	0	1	0
13	Bartter (type 3)	Tonsillectomy age 5 - presumed due to recurrent LRTI	1	0	0	1	0	0		Oral thrush (white on tongue treated with antifungal) x1	1	1	0	0		Recurrent HPV	1	0	1	0	0		Nil	0	0	0	0	0	Eczema, hay fever	1	0	1	1	0	0	0	0	0	5			13	31	F		0	0	0	0
14	Bartter (type 3)	Abscess x 2 (skin - chest and lower back). Lymphangitis following skin infection requiring hospital admission and iv abx for 48 hours as inpatient during microbiology degree.	1	1	0	0	0	1	Lymphangitis		0	0	0	0		Recurrent HPV	1	0	1	0	0			0	0	0	0	0		0	0	0	0	0	0	0	0	0	6			14	31	F		0	0	0	0
15	Bartter (type 3)	Recurrent submandibular abscesses (>4). Recurrent cervical lymphadenopathy/adenitis (As child) - oral abx from GP	1	1	0	1	0	0			0	0	0	0			0	0	0	0	0			0	0	0	0	0	Recurrent unexplained urticaria - takes cetirizine regularly. Mild asthma	1	1	0	0	1	0	0	0	1	10			15	32	F	pyelonephritis - i/v abx	1	0	0	0
16	Bartter (type 3)	Recurrent abscess (groin). 3-4 episodes lasting 1-2 months on average. Otitis but not regulalry. No UTI but nocturnal eneuresis (ongoing now)	1	1	0	0	0	0		Multiple toenail fungal infection (2-3 years – not treated). Picture on my phone 20.11.18	1	0	1	0		rec hpv	1	0	1	0	0		dry eyes. Not dry mouth	0	0	0	0	0	mild atopy (All 3). No allergy	1	1	1	1	0	0	0	0	0	6			16	31	F		0	0	0	0
17	Bartter (type 3)	occasional otitis but not regular. 1 uti (proven) shortly after birth	1	0	0	0	1	0		recurrent toenail infection. Some diagnostic uncertainty but seems fingal to me and responded to topical fungal rx. Still some evidence now though	1	0	1	0			0	0	0	0	0			0	0	0	0	0		0	0	0	0	0	0	0	0	0	2			17	27	F	abscess x 1	1	1	0	0
18	Bartter (type 3)	abdominal cyst ?abscess -> drained then prolonged abx for ?wound infection and reg dressings. Recurrent UTI. Worst 3-4 episodes/year. Abx from GP. Regular throat infections in childhood - worst 4-6 per year and abx from GP	1	0	0	1	1	1	cyst/wound	Toenail infection. Recurrent vaginal thrush – 5-6 episodes (topical treatment). ?fungal skin infection.	1	1	1	0			0	0	0	0	0			1	0	0	hypothyroidism	0	patch tested for recurrent skin lesions. Hair dye allergy (but never actually used)	0	0	0	0	1	1	0	0	0	8			18	50	M		0	0	0	0
19	Bartter (type 3)		0	0	0	0	0	0			0	0	0	0			0	0	0	0	0		dermatitis - labelled as both psoriasis and eczema	1	0	1	0	0	Eczema	0	0	1	0	0	0	0	0	0	0			19	46	F	Skin abscess (x4)	1	1	0	0
20	Bartter (type 3)	LRTI x 1 requiring iv abx.	1	0	1	0	0	0			0	0	0	0			0	0	0	0	0			0	0	0	0	0		0	0	0	0	0	0	0	0	0	2			20	31	F		0	0	0	0
21	Bartter (type 3)	Nil reported by patient but notes state suppurative otitis media as child	1	0	0	1	0	0		Recurrent vaginal candidiasis.oral and topical rx. Worst x 3 per year.	1	1	0	0			0	0	0	0	0			0	0	0	0	0	Allergy to kiwi. Nil atopy	0	0	0	0	1	0	1	0	0	1			21	35	F		0	0	0	0
22	Bartter (type 3)	Nil	0	0	0	0	0	0		Recurrent fingal skin infection (armpit). Had treatment around 6 times.	1	0	0	1	skin		0	0	0	0	0			0	0	0	0	0		0	0	0	0	0	0	0	0	0	0			22	53	M		0	0	0	0
23	Bartter (type 4a)	6 month period of 3-4 episodes UT symtpoms rx as UTI. Adenoids removed age 4/5. 4-6 ear infections but not more than x1 per year.	1	0	0	0	1	0		x1 fungal toenail infection (prolonged clearance)	1	0	1	0		molluscum contagiosum as child	0	0	0	0	0	molluscum contagiosum		0	0	0	0	0	Allergy trimethoprim. Milk and soya intolerant. Dry skin. No eczema, mild asthma child. No hay fever.	1	1	0	0	1	0	1	1	0	2			23	35	F		0	0	0	0
24	EAST	Has has URTI (regularly) but not more than 2 per year. X2 UTI last year - oral abx in community	1	0	0	0	1	0			0	0	0	0		No	0	0	0	0	0			0	0	0	0	0		0	0	0	0	0	0	0	0	0	0			24	49	M		0	0	0	0
25	EAST	Recurrent thigh abscess (this year). Admission for i/v abx. Recurrent tonsillitis as child requiring tonsillectomy before age 10. Family unclear exactly how many ?4-6.	1	1	0	1	0	0		Recurrent fungal skin infection (inc. ringworm affecting legs and arms). Oral and vaginal thrush.	1	1	0	1	Skin	Recurrent HSV and HPV	1	0	1	1	0			0	0	0	0	0	Hay fever and eczema. Allergy to morphine, contact allergy to some soaps and nickel.	1	0	1	1	1	1	0	1	0	5
26	Gitelman	Skin abscess (>4); recurrent UTIs (x5 worst year); dental infection ?abscess	1	1	0	0	1	1	Dental infection ?abscess	Recurrent vaginal candidiasis	1	1	0	0									Sicca symptoms, labelled as Sjogren's (ENA neg)	1	0	0	0	1	Multiple contact allergies (nickel, acryllic, mercury, dental materials, neomycin, plastics)	0	0	0	0	1	1	0	0	0	9
27	Gitelman	Acute necrotizing ulcerative gingivitis (x4); recurrent tonsillitis (x4-6 in worst year)	1	0	0	1	0	1	Acute necrotizing gingivitis	Recurrent vaginal candidiasis	1	1	0	0		Herpetic stomatitis	1	0	0	1	1	Herpetic stomatitis		0	0	0	0	0	Hay fever; dust and hay allergy	1	0	0	1	1	1	0	0	0	7
28	Gitelman		0	0	0	0	0	0			0	0	0	0									Skin and fingernail lesions labelled psoriasis	1	0	1	0	0		0	0	0	0	0	0	0	0	0	0
29	Gitelman	Appendicitis; Diverticulitis; Recurrent tonsillitis (x3 in worst year) - tonsillectomy in late teens; Recurrent UTIs (post void residual)	1	0	0	1	1	1	Diverticulitis; appendicitis		0	0	0	0									Sicca symptoms, labelled as Sjogren's (ENA neg)	1	0	0	0	1	Eczema. Multiple contact allergies (nikel, elastoplst, sun)	1	0	1	0	1	1	0	0	0	8
30	Gitelman	Recurrent tonsillitis (x >6 in worst year), tonsillectomy (age 5).	1	0	0	1	0	0		Recurrent vaginal candidiasis; seborrhoeic dermatitis	1	1	0	1	Seborrhoeic dermatitis; ptyrriasis (recurrent)	Recurrent HPV (as child)	1	0	1	0	0			0	0	0	0	0	Eczema; Angioedema and multiple episodes urticaria of unknown cause (patch test positive for nikel an soap products); ptyrriasis (recurrent) from childhood to 40s.	1	0	1	0	1	1	0	0	1	5
31	Gitelman	Abscess (1); Recurrent URTI in childhood (>6 in worst year) including tonsilitis (quincy) requiring i/v antibiotics and admission; recurrent UTIs (>6 in worst year), period of prophylactic antibiotics in 20s	1	1	0	1	1	0		Recurrent vaginal candidiasis	1	1	0	0		Severe HSV in childhood (cold sores +)	1	0	0	1	0		Raynauds	1	1	0	0	0	Eczema; Multiple contact allergies to latex, nickel. Allergy to morphine. Non-allergic rhinitis (under ENT follow up)	1	0	1	1	1	1	0	1	0	7
32	Gitelman		0	0	0	0	0	0		Recurrent vaginal candidiasis (whilst pregnant)	1	1	0	0		Previous hepatitis as child (unsure if A or B)	1	0	0	0	0	Hepatitis		0	0	0	0	0	Angioedema to bee/wasp stings (has epipen); Contact allergies to nickel and certain soaps	0	0	0	0	1	1	0	0	0	5
33	Gitelman	Recurrent URTI (pharyngitis and laryngitis, worst x10-12 per year as child); ongoing URTIs as adult requiring antibiotics; Recurrent UTI in teens (oral antibiotics from GP; no urological investigations); Empitigo as child	1	0	0	1	1	1	Empitigo		0	0	0	0		Recurrent shingles (x3 episodes); recurrent cold sores.	1	1	0	1	0			0	0	0	0	0	Eczema, hay fever, and childhood ashtma. Contact allergy to certain deoderants.	1	1	1	1	1	1	0	0	0	2
34	Gitelman	Recurrent URTI (4-6 episodes in worst year). Never admitted. Oral Abx from GP. Recurrent UTI as teenager (worst 4 times in one year). Has had antibiotics, not every episode symptoms. Nil admissions.	1	0	0	1	1	0			0	0	0	0		Singles (not recurrent)	0	0	0	0	0			0	0	0	0	0		0	0	0	0	0	0	0	0	0	2
35	Gitelman	Recurrent abscess (skin) - inc. requirement incision and drainage. Frequent episodes gastroenteritis with associated systemic upset requiring admission for i/v abx and rehydration (every 5 years or so)	1	1	0	0	0	1	Gastroenteritis	Recurrent athletes foot. Recurrent toenail infection managed with topical treatment. Thrush x2 episodes in mouth.	1	1	1	1	Athletes foot	No	0	0	0	0	0		Vitiligo	1	0	0	Vitiligo	0	Dermatitis - v. dry and itchy skin - topical treatment. Hay fever as child - v severe.	1	0	1	1	0	0	0	0	0	14
36	Gitelman	Nil	0	0	0	0	0	0			0	0	0	0			0	0	0	0	0			0	0	0	0	0	Eczema and mild hay fever	1	0	1	0	0	0	0	0	0	0
37	Gitelman	LRTI currently but nil other. Severe episodes of recurrent pelvic infection whilst younger requiring Iv abx and subsequent hysterectomy. 2 episodes cellulitis - iv abx. Around 4 episodes tonsillitis in life (not > 2/year). Recurrent ear infections (x1/year max though)	1	0	1	0	0	1	Pelvic; cellulitis	vaginal thrush x2	0	1	0	0		shingles x1, HPV x1	0	0	0	0	0		Psoriasis and psoriatic arthritis	1	0	1	0	0	allergy to penicillin and almonds	0	0	0	0	1	0	1	1	0	7
38	Gitelman	Nil	0	0	0	0	0	0		fungal skin infection at university x 1	1	0	0	1	skin	Recurrent HPV as child	1	0	1	0	0			0	0	0	0	0	sensitive skin (reaction to hear/ sun) – takes antihistamine before going on holiday; unexplained allergy (hands itchy ++). react ++ to insect bites. No asthma, hay fever, has dermatitis.	1	0	1	0	1	1	0	0	0	0
39	Gitelman	Regular URTIs (tonsillitis requiring tonsillectomy in 2000s). Also recurrent otitis (no perfn or gormmet). Regular sinusitis. >episodes LRTI. Had x2 UTIs but not recurrent	1	0	1	1	0	0		x 1 episode oral candidiasis. Not recurrent	1	1	0	0		Recurrent HPV as child	1	0	1	0	0			0	0	0	0	0	Mild asthma, no eczema, has hay fever. Allergy to pencillin and septrin. Skin sensitivity to creams. Urticarial ?cause several times. Reaction to milk as child.	1	1	0	1	1	1	1	1	1	13
40	Gitelman	Recurrent Skin Abscesses (>4 in lifetime). Armpit and groins. X1 I and D. Oral abx for others. Recurrent URTI in chilhood - worsening in early adulthood (>6 in worst year). Recurrent UTI (lumbar pain, high WCC, dipstick +) - >20 over years. No admissions	1	1	0	1	1	0		1x episode oral thrush (Severe - post CABG)	1	1	0	0			0	0	0	0	0			0	0	0	0	0	rosacea - seen by dermatologist	0	0	0	0	0	0	0	0	0	13
41	Gitelman	x1 LRTI as child. Frequent gastroenteritis - around x10 hospital admissions for iv rehydration/electrolytes but also iv abx on at least x 1 occasion. Recurrent otitis - recently - max x3/year. X3 UTI in last 7 years - oral abx GP.	1	0	1	1	0	1	gastroenteritis	Recurrent vaginal candidiasis (<5 total). Skin fungal infection (ringworm)	1	1	0	1	skin		0	0	0	0	0			0	0	0	0	0	Urticaria ?cause age 17. Sun sensitivitiy (rash)	0	0	0	0	1	1	0	0	1	8
42	Gitelman	Recurrent mastitis (7-8 episodes outside pregnancy). Rx - compress/oral abx. Possible appendicitis - unclear if histology positive.	1	0	0	0	0	1	mastitis; ?appendicitis		0	0	0	0			0	0	0	0	0			0	0	0	0	0	Drug allergy (penicillin). Contact allergy (soaps). Eczema and asthma as child, no hay fever.	1	1	1	0	1	1	0	1	0	4
43	Gitelman	Recurrent abscess (skin) throughout life (esp as child) – buttocks, skin folds. Largely conservative rx. Also some sebaceous cyts. URTI would often "spread to chest" but no xray proven LRTI. Childhood and university – recurrent tonsillitis. Oral abx. >6 in worst year. Esp early years. s/b ENT: post nasal drip and nasal polyps. Cortirisation of polyps. No recurrent UTI	1	1	0	1	0	0			0	0	0	0		Nil recurrent. Mumps/measles as child.	0	0	0	0	0		Sicca symptoms. Rosacea.	1	0	0	0	1	Asthma and eczema and hay fever in childhood; allergy house dust and feathers.	1	1	1	1	1	1	0	0	0	12
44	Gitelman		0	0	0	0	0	0			0	0	0	0			0	0	0	0	0		Dry mouth. Vitiligo	1	0	0	Vitiligo	1	Hay fever, nil asthma/eczema. Dairy intolerance. Nil other.	1	0	0	1	1	0	1	0	0	0
45	Gitelman	Recurrent tonsilitis in teens (12-16) – required tonsillectomy age 16. (brother had same). Unclear exactly how many in worst year. But multiple. Occasional sinusitis. No otitis. Recurrent UTI in 50s in setting vaginal prolapse – 3-6 in one year. hysterectomy	1	0	0	1	1	0		X1 episode bad vaginal thrush 30s but not recurrent	1	0	0	0			0	0	0	0	0			0	0	0		0	Nil atopy. Allergy to omeprazole. Nil other	0	0	0	0	1	0	0	1	0	5
46	Gitleman	Recurrent tonsillitis (x3 in worst year) as child	1	0	0	1	0	0		Oral (x2) and vaginal candidiasis. Recurrent UTIs (> x5/year for 4 years) in early 20s resistant to antibiotics and told fungal (took antifungals)	1	1	0	1	Recurrent fungal UTI	Recurrent HPV (multiple warts on hands) as child	1	0	1	0	0		Dry eyes and mouth	0	0	0	0	1	Allergic to pencillin. Contact allergy to certain metals. Allergy testing positive for yeast, casein, whey, milk.	0	0	0	0	1	1	1	1	0	2
47	Gtielman	Appendicitis; recurrent tonsillitis (>6 episodes in worst year when young) with tonsillectomy age 4; persistent sinusitis in adulthood (up to 6 times in worst year); recurrent lymphadenopathy ?cause	1	0	0	1	0	1	Recurrent adenitis; appendicitis	Recurrent vaginal candidiasis (as child); previous fungal skin infection	1	1	0	1	Fungal skin infection	Singles (not recurrent)	0	0	0	0	0		Previous granuloma annulare; work-up of arthralgia	0	0	0	Granuloma annulare	0	Eczema and hay fever; Multiple allergies including to facepaint, glitter, some fruits, elastoplast. Allergy septrin and spironolactone. Allergy testing positive to wheat, dairy, gluten, citrus, dust mites (work up for recurrent facial rash)	1	0	1	1	1	1	1	1	0	9
[truncated: 70 more columns]

## Sheet: Table 2
		_P signifies SLT patient																						_C_C signifies healthy control
	IFN-gamma	Med_P	IL12_P	LPS_P	LPS/IL12_P	PHA_P	PHA/IL12_P	IL18_P	IL18/IL12_P	ZYM_P	ZYM/IL12_P	B-GLUC_P	B-GLUC/IL12_P	IL15_P	IL15/IL12_P	IL2_P	aCD3U_P	aCD3U+IL2_P	aCD3M_P	aCD3M+IL2_P	PMA-IONO_P	Serum_P		Med_C_C	IL12_C_C	LPS_C_C	LPS/IL12_C_C	PHA_C_C	PHA/IL12_C_C	IL18_C_C	IL18/IL12_C_C	ZYM_C_C	ZYM/IL12_C_C	B-GLUC_C_C	B-GLUC/IL12_C_C	IL15_C_C	IL15/IL12_C_C	IL2_C_C	aCD3U_C_C	aCD3U+IL2_C_C	aCD3M_C_C	aCD3M+IL2_C_C	PMA-IONO_C_C	Serum_C_C
SW EXP 2910		5.4	5.4	5.4	340.3	27.7	729.3	5.4	12326.8	5.4	753	13.1	742.8	5.4	187.4	5.4	110.3	95.9	5.4	61.5	5237.4	0		5.4	5.4	17.2	574.4	62.2	698.5	5.4	13097.3	17.2	799.2	5.4	523.9	5.4	820.8	17.2	529	1205.5	5.4	710.3	12888.5	0
LC EXP 2911		5.4	5.4	5.4	420.7	69.1	375.6	14.7	3869	5.4	130.2	5.4	90.9	5.4	43.1	5.4	331.3	804.3	5.4	194.3	9101.1	0
MT EXP 2941		5.4	5.4	5.4	70.2	23.5	106.3	5.4	2432	81.4	75.8	5.4	29.5	5.4	5.4						3623.2	0		5.4	5.4	15.5	796.1	24.7	289.9	5.4	7028.9	5.4	358	5.4	464.2	5.4	153.7						9940.6	0
ZZ EXP 2942		5.4	5.4	24.7	79.9	24.7	120.3	5.4	1957	67.5	75.8	75.8	33.5	5.4	5.4						5243.2	0
WA EXP 2943		13.2	5.4	5.4	168.5	13.2	152.5	5.4	3856.7	24.8	120.2	27	31.5	5.4	5.4						13637	0
LW EXP 3058		5.4	5.4	5.4	143.1	78.9	314.2	5.4	2417.1	5.4	272.7	5.4	86	5.4	15.6	5.4	265.6	683	5.4	143.1	6435	0		5.4	5.4	5.4	250.1	54.7	295.4	5.4	6841.8	5.4	318.9	51.2	396.1	5.4	135	22	83.5	736.5	5.4	229.4	12665.3	0
GS EXP 3059
HM EXP 3060		5.4	5.4	5.4	1115.6	221.8	390.2	5.4	6983	5.4	865.4	5.4	640.6	5.4	63.2	5.4	203.4	767.7	5.4	678.3	10361.5	0
LM EXP 3069		5.4	5.4	5.4	1398.2	667.2	1983.7	5.4	13586.2	21.1	1900.2	5.4	1815.6	5.4	686.2	39.8	1559.3	3573.1	108.7	3203.7	13199.1	0		5.4	5.4	159	1635	630.5	1685.9	5.4	9724.9							5.4	775.6	3124.3	32.7	1845.4	15563.5	0
MB EXP 3070		5.4	5.4	5.4	1206.1	53.9	899.4	5.4	9613.8	20.5	1436.2	5.4	1882.2	21.6	314.7	38.5	127.9	754.1	38.5	453.5	8700	0
KW EXP 3071		5.4	5.4	5.4	548.1	20.3	187.1	5.4	4587	5.4	477.4	5.4	449.6	5.4	37.1	38.2	80.4	377.2	38.2	80.4	3910.6	0
RG EXP 3072		5.4	5.4	5.4	1942	30	196.6	5.4	15831.1	5.4	868.3	5.4	1377.6	5.4	159	65.3	65.3	91.4	65.3	512.3	16092.5	0
SV EXP 3095		5.4	5.4	5.4	477.3	732.8	1257.7	5.4	6319	5.4	670.7	5.4	370.7	5.4	13.8	5.4	5.4	95	185.2	1069.3	8330.5	0		5.4	5.4	5.4	407.4	170	704.4	5.4	7528.7	5.4	282.4	5.4	269.6	5.4	83	31	5.4	105.2	5.4	213.7	8541.1	0
RM EXP 3008_?		5.4	5.4	5.4	230.5	345.8	1005.2	5.4	3151.2	5.4	93.7	5.4	67	5.4	157.2						20742.1	0		5.4	5.4	5.4	165.3	93.6	130.9	5.4	2591.2	5.4	51.1	5.4	25.4	5.4	41.3						12777	0
AP EXP 3123																								14.7	5.4	331.3	1425.4	238.1	1651	5.4	8106.1	628.4	1327.7	63.7	2497.6	5.4	743.6	57.1	942.4	2200.8	151.4	1415.4	9639.9	0
Exp 2923																								5.4	5.4	5.4	113.235	30.1716	96.2745	5.4	4913.58	5.4	240.221	5.4	447.598	5.4	5.4	5.4	52.8186	287.99	5.4	5.4	2408.95
Exp 2950																								5.4	5.4	5.4	5.4	39.9767	270.279	5.4	7599.7	5.4	179.721	5.4	31.3023	5.4	5.4	5.4	5.4	186.186	5.4	5.4	4048.3
Exp 2951																								5.4	5.4	5.4	5.4	123.631	501.25	5.4	2971.85	5.4	68.631	5.4	5.4	5.4	61.7857	5.4	222.738	80.119	5.4	5.4	19467.4
Exp 2952																								5.4	134.568	5.4	597.649	702.838	2348.27	5.4	9789.16	5.4	559.784	25.7568	278.649	5.4	96.9459	5.4	5.4	46.4595	5.4	5.4	13867.8
Exp 2956																								5.4	5.4	5.4	215.878	753.716	2437.74	5.4	10639.1	5.4	460.338	5.4	2539.83	5.4	33.3784	5.4	328.885	1257.43	5.4	378.986	23018.2
Exp 2957																								5.4	5.4	5.4	29.5735	25.0948	142.583	5.4	7263.93	5.4	279.005	5.4	263.649	5.4	24.4313	5.4	5.4	5.4	5.4	5.4	13058.6
Exp 2958																								5.4	5.4	5.4	269.172	187.93	736.465	5.4	4672.23	5.4	281.975	5.4	94.2038	5.4	149.395	5.4	5.4	5.4	5.4	5.4	13695.2
Exp 2964																								5.4	5.4	88.3333	2502.41	243.941	1854.23	5.4	15179.5	98.7838	2820.07	5.4	2256.64	5.4	398.221	18.964	491.689	2534.84	5.4	1349.89	13591.1
Exp 2973																								5.4	5.4	21.3087	258.523	202.181	897.685	5.4	3250.97	171.779	461.711	5.4	231.007	5.4	428.523	5.4	56.9128	1125.37	5.4	91.0403	10396.3
Exp 2993																								5.4	5.4	5.4	5.4	106.352	606.698	81.5409	4318.24	5.4	106.352	5.4	139.654	5.4	42.5472	5.4	81.5409	541.321	5.4	321.006	15229.4
Exp 2996																								5.4	5.4	52.2156	123.084	641.557	919.192	69.521	2973.62	5.4	157.575	5.4	52.2156	5.4	5.4	5.4	1254.7	2685.96	81.7365	1360.51	14845.1
Exp 2998																								5.4	5.4	90.875	706.125	369.75	1601	5.4	19403.5	66.2917	508.458	5.4	1299.38	5.4	885.75	5.4	753.125	4191.67	5.4	2856.5	22896.4
Exp 3002																								5.4	5.4	5.4	1150.44	52.2135	619.87	5.4	16236.3	5.4	900.547	5.4	1239.3	5.4	476.667	33.0208	22.0312	904.245	5.4	160.703	8474.45
Exp 3005																								5.4	5.4	5.4	137.563	263.277	936.345	75.5882	8024.83	5.4	391.092	5.4	189.748	5.4	5.4	5.4	5.4	864.454	5.4	25.042	6968.82
Exp 3008																								5.4	5.4	5.4	165.274	93.5959	130.89	5.4	2591.2	5.4	51.0959	5.4	25.4452	5.4	41.3014	5.4	5.4	5.4	5.4	25.4452	12777
Exp 3009																								5.4	5.4	36.6265	556.948	1033.8	2010.92	5.4	8155.54	81.9277	408.695	5.4	496.667	5.4	302.369	5.4	586.426	2790.16	87.008	923.675	15628.1
Exp 3012																								5.4	5.4	5.4	1005.3	222.296	1151.19	5.4	14704.4	5.4	801.074	5.4	1125.93	5.4	148.111	5.4	5.4	279.407	27.5185	1434.44	25194.6
Exp 3036																								5.4	5.4	5.4	567.902	207.692	1094.83	5.4	8580.07	5.4	769.685	5.4	557.063	5.4	36.7832	5.4	134.58	1094.83	5.4	567.902	14675.4
Exp 3039																								5.4	5.4	5.4	54.6482	440.377	1311.76	5.4	8011.06	5.4	409.673	5.4	63.9447	5.4	130.98	5.4	5.4	267.965	267.965	1438.29	17089.7
Exp 3041																								5.4	5.4	5.4	371.806	124.861	270.306	5.4	5522.58	29.8889	420.139	5.4	191.25	5.4	19.2778	5.4	103.417	684.5	5.4	117.806	15555.4
Exp 3042																								5.4	5.4	5.4	359.423	127.265	787.308	5.4	5876.65	5.4	331.303	5.4	180.449	5.4	81.3675	15.1496	79.5513	743.654	15.1496	251.987	12011.8
Exp 3049																								5.4	5.4	5.4	328.95	425.497	739.171	5.4	7109.5	95.9669	1188.45	5.4	853.204	5.4	65.1657	5.4	403.26	1830.91	5.4	1323.62	16013.3
Exp 3050																								5.4	5.4	5.4	286.25	136.37	327.188	5.4	5461.15	5.4	215.986	5.4	206.659	5.4	5.4	5.4	366.418	1356.71	5.4	575.24	11280.4
Exp 3054																								5.4	5.4	5.4	256.953	96	402	5.4	3946.95	5.4	162.581	5.4	77.3256	5.4	5.4	5.4	5.4	5.4	5.4	138.767	9979.26
Exp 3057																								5.4	5.4	5.4	202.109	467.725	1351.04	5.4	7107.75	44.2891	730	5.4	461.848	5.4	12.8436	55.1422	709.573	2100.95	85.1422	1903.55	13902.9
Exp 3066																								5.4	5.4	5.4	21.2217	53.6878	279.231	5.4	8070.75	5.4	334.819	5.4	148.462	5.4	36.5837	5.4	5.4	15.0452	5.4	264.842	9419.95
Exp 3075																								5.4	5.4	5.4	192.455	531.227	1633.91	5.4	10999.7	5.4	522.818	5.4	211.773	5.4	96.1364	32.7273	1054.59	4617.95	79.5	2088.23	32936.3
Exp 3080																								5.4	5.4	5.4	359.954	97.6389	353.472	5.4	3859.31	5.4	638.704	5.4	540.278	5.4	39.0741	5.4	41.1111	230.648	5.4	80.8333	8020.97
Exp 3087																								5.4	5.4	5.4	82.2807	63.5088	453.333	5.4	1327.94	5.4	84.5614	5.4	72.9825	5.4	5.4	5.4	137.193	400.833	5.4	124.254	7999.65
Exp 3089																								5.4	5.4	5.4	140.574	53.75	323.953	5.4	2746.32	5.4	162.872	5.4	84.2905	5.4	5.4	5.4	103.581	385.912	5.4	122.297	8725.51
Exp 3095																								5.4	5.4	5.4	407.413	169.965	704.441	5.4	7528.71	5.4	282.413	5.4	269.615	5.4	83.042	30.979	5.4	105.21	5.4	213.706	8541.08
Exp 3096																								5.4	5.4	5.4	463.333	19.9645	100.603	5.4	6241.77	28.8652	844.787	5.4	821.773	5.4	32.766	5.4	5.4	69.7518	5.4	5.4	7173.19
Exp 3099																								5.4	5.4	16.5079	971.429	299.444	1158.17	5.4	8686.19	16.5079	803.466	5.4	845.926	5.4	26.1111	27.1958	322.354	1229.87	46.8783	507.91	14106.2
	IL-1b	Med_P	IFNg_P	LPS_P	LPS/IFNg_P	ZYM_P	ZYM/IFNg_P	B-GLUC_P	B-GLUC/IFNg_P	PAM2_P	Flag_P	Imiq_P	TL8_P	MDP_P	IL2_P	aCD3U_P	aCD3U+IL2_P	aCD3M_P	aCD3M+IL2_P	Serum_P	PHA_P	PMA-IONO_P		Med_C_C	IFNg_C_C	LPS_C_C	LPS/IFNg_C_C	ZYM_C_C	ZYM/IFNg_C_C	B-GLUC_C_C	B-GLUC/IFNg_C_C	PAM2_C_C	Flag_C_C	Imiq_C_C	TL8_C_C	MDP_C_C	IL2_C_C	aCD3U_C_C	aCD3U/IL2_C_C	aCD3M_C_C	aCD3M/IL2_C_C	Serum C_C	PHA	PMA-IONO_C_C
SW EXP 2910		2.7	5.6	5594.8	12514.5	26293.1	27223.6	629	731.9	1368.5	104.2	432.3	2368.9	64.5	8.3	51.4	207.5	8.7	19.5	14	29.1	417.1		5	5.4	5048.8	8722.4	11356.2	11141.2	3366.2	6136.6	896.8	100.1	777.1	1907.3	175.8	8.9	56.5	116.1	74.2	63.4	1.08	77.2	9583.3
LC EXP 2911		1.08	25.3	3445.3	4866.2	22710.1	27044.4	1883.3	1292.5	580.8	27.2	297	558.8	56.1	26	79.2	176.6	20.1	97	27.4	46.1	256.9
MT EXP 2941		9.1	91.8	8288.8	11196.6	19906.2	25601.3	3810.3	11498.8	2132.9				385.8						30.8	463.1	1280.6		15.1	9.6	3396.1	9504.1	9265.2	15241.1	2811.1	3843.4	2386.5				289.5							163.4	5781.7
ZZ EXP 2942		7.1	1.08	2106.1	5887.6	19348	26688	6185.2	6223.1	1365.4				916.2						2.8	138.1	15836.7
WA EXP 2943		1.08	1.9	10692.2	17889.8	33342.2	26479.9	2250.9	1338.9	2791.7				1127.8						5.6	680.5	2043.8
LW EXP 3058		1.08	13.4	7046.6	10829.1	18009.1	13123.2	3669.1	7273.4	1223.6				163.7	44.7	142.9	294.9	14.9	35.1	2.5	287.1	6281.4		12.9	33.1	6685.3	14588.8	19645.2	23224.8	7496	14308	441.3				33.4	22.9	122.4	1030	16.6	161.5	1.08	253	2431.6
GS EXP 3059
HM EXP 3060		7.5	6.3	8860.9	14757.2	12079.3	18461.3	5216.1	11241.7	296.2				36.7	6	81.8	346.4	249.3	260	4.5	57.6	11670.3
LM EXP 3069		1.08	1.08	7353.6	24389.2	13558.2	26990.8	4025.6	9296.5	71.7				15.9	4.2	252.4	571.8	10.5	510.9		419.5	8083.7		4.2	1.08	4814.5	11840.3					181.2				12	1.08	62.8	207.7	5.5	259.6		153.4	487.4
MB EXP 3070		3.4	45.7	5441.6	7144.7	19901.5	6127.6	13313.4	13430.9	418.9				155.6	30.5	212.3	353.9	6.3	100.6		124.9	3820.1
KW EXP 3071		38.7	7.1	11429.9	29161.6	12228.8	20704.3	11950.2	20563	277.9				27.9	17.7	39.8	203.7	9	321.5		61.1	6621.1
RG EXP 3072		1.08	1.08	3277	7894.9	7199.3	6788.3	5653.6	8457.9	76.9				6.9	12.6	17.2	18.7	1.08	46.7		41.2	1015.1
SV EXP 3095		1.08	29.2	3159	5976.5	5323.6	7384.3	2000.8	3095	59.2				11.8	1.08	91.5	69.7	102.8	330.2	1.08	109.4	843.1		1.08	1.08	3063.4	9901	14776.2	18369.9	3313.5	4887.8	263.6				6.1	4.8	1.08	54.5	1.08	129.3	1.08	225.2	1587.8
RM EXP 3008		26.8	37.2	11225	13997.9	7078.3	7252.7	7214.2	8958.3	808.7				211	60.2	34.8	42.4	42.4	92.4	60.7	760.2	3761.1		3.1	1.08	3078.3	5356.9	7191.9	5710.6	1554.5	1648.9	171				14.6	1.08	1.08	45.1	14.7	12.1	2.8	25.9	339.8
AP EXP 3123																								1.08	1.08	6172.6	7891	12150.1	7339.2	2364.1	3144.5	81				32.9	1.08	37.1	153.5	16.4	80	112.8	116.5	734.9
Exp 2923																								7.01	1.08	3285.01	7302.26	9281.16	7445.43	2958.86	3413.79	187.89				86.89	30.44	7.35	199.78	31.08	13.6		69.26	2646.89
Exp 2950																								1.08	1.08	652.83	3427.71	8879.79	9094.21	1679.65	1110.98	168.72				71.49	1.08	1.08	1.08	1.08	1.08		31.72	293.26
Exp 2951																								3.2	68.15	2084.84	6492.84	10952.5	12006.3	3983.71	5577.84	789.66				3182.54	45.54	1.08	1.08	1.08	1.08		1079.4	6972.5
Exp 2952																								5.09	6.07	1584.91	3733.11	5688.7	6006.93	138.67	215.11	564.93				281.74	1.08	16.86	1.08	1.08	1.08		74.97	154.95
Exp 2956																								1.08	5.06	7333.9	11271.8	8775.83	10096.4	6026.63	6579.54	409.23				1883.33	1.08	30.1	84.39	4.53	32.43		1535.57	3819.02
Exp 2957																								1.08	10.49	422.31	4147.56	7117.89	7200.37	140.67	994.33	164.09				515.6	1.08	13.65	10.59	1.08	1.08		14.15	1387.87
Exp 2958																								1.08	1.08	1305.83	3375.29	7911.83	4231.28	1570.05	1006.77	362.28				30.85	1.08	1.08	25.76	1.08	1.08		47.55	422.32
Exp 2964																								1.08	1.08	3848.97	6993.03	4609.53	4693.52	2228.18	2097.32	59.52				3.09	4.89	41.82	238	1.08	195.7		40.02	900.34
Exp 2993																								3.72	1.08	4259.91	9063.15	5732.54	4741.33	4293.06	5537.65	60.48				10.65	10.35	159.15	324.75	7.77	26.7		117.01	2511.79
Exp 2996																								1.08	1.08	3548.86	8158.9	7341.29	8508.98	731.95	1418.66	30.28				12.52	1.08	117.31	554.25	1.08	256.14		123.71	957.57
Exp 2998																								1.08	1.08	2249.94	5859.71	7050.84	8741.24	2585.76	2983.6	48.62				6.54	6.17	119.17	525.75	1.08	126.38		24.38	974.54
Exp 3002																								1.08	1.08	6852.01	12651	11561.8	14078.1	2300.21	2838.66	345.41				21.96	10.86	156.28	396.74	12.66	125.18		31.38	835.05
Exp 3005																								1.08	2.51	4789.03	5786.36	8135.18	16731.6	2581.33	8347.42	58.03				6.79	1.08	1.08	110.08	1.08	1.08		702.48	11920.1
Exp 3008																								3.13	1.08	3078.34	5356.89	7191.89	5710.61	1554.5	1648.95	171.03				14.55	1.08	1.08	45.1	14.66	12.09		25.86	339.83
Exp 3009																								1.08	1.08	3953.26	10264.3	7508.57	7044.99	4468.73	6881.49	58.84				1.96	2.39	151.04	530.94	12.13	106.87		141.16	2103.55
Exp 3012																								1.08	1.08	2030.36	5929.16	8449.38	6369.3	1461.77	3390.61	54.04				6.86	1.08	9.85	51.15	37.85	126.41		98.48	1644.04
Exp 3031																								1.08	1.08	3292.84	6445.16	7891.08	7448.73	3743.02	3472.4	70.89				27.32	81.07	263.02	276.48	175.68	472.89		226.51	909.17
Exp 3036																								1.08	1.08	4426.01	11600.6	10427.3	9882.15	4589.97	5146.5	43.14				3.72	1.08	272.8	240.03	1.08	301.64		389.55	1152.87
Exp 3039																								1.08	1.72	1824.86	4808.44	9174.74	7004.53	1096.83	2294.21	30.24				5.58	18.07	1.08	65.43	31.01	200.63		120.5	717.41
Exp 3041																								2.15	5.71	3205.68	8941.61	8591.08	6940.63	1460.18	3336.27	153.94				15.21	5.58	78.06	104.06	114.28	71.22		104.75	4156.58
Exp 3042																								2.92	4.23	3255.05	7282	5540.42	4202.27	3658.1	3629.55	148.87				56.16	20.41	22.59	87.35	17.52	55.04		74.94	2748.12
Exp 3049																								1.08	1.08	1433.96	5315.67	12241.9	10982.7	3471.52	4750	19.48				9.41	1.08	18.01	266.41	1.08	260.06		115.39	620.36
Exp 3050																								1.08	1.08	4290.15	12566.9	6615.08	5691.27	3601.45	5810.63	55.52				2.77	1.08	27.09	429.47	11.95	45.5		139.45	1503.1
Exp 3054																								1.08	1.08	2105.34	10147.4	14361.7	16365.4	2675.44	8130.23	44.17				7.33	1.08	1.08	6.21	16.19	41.09		309.84	1403.44
Exp 3057																								1.08	1.08	4463.28	10211.2	10273.6	9062.91	2643.8	2675.77	45.7				13.14	6.71	120.09	392.89	15.36	252.3		130.4	736.26
Exp 3066																								1.08	1.08	382.79	2240.76	8400.54	14081.9	372.56	1724.3	15.27				3.76	3.76	1.08	3.76	1.08	46.09		29.8	712.76
Exp 3075																								1.08	2.36	6542.49	9762.17	11979.7	9037.6	5749.76	5652.94	1062.34				16.81	1.08	312.73	774.41	29.77	530.86		307.05	2646.59
Exp 3080																								1.08	3.06	7791	13681.4	9982.9	7610.67	5545.4	4799.71	89.9				23	13.01	131.02	367.73	1.08	57.45		209.86	1694.21
Exp 3087																								1.08	1.6	4117.18	10411.4	14505.3	12962.1	2011.51	2229.17	242.42				66.36	1.08	169.3	285.18	5.48	159.87		684.08	3933.51
Exp 3089																								1.08	1.08	6952.24	17591.1	9030.48	9663.02	2615.2	4525.06	139.33				12.74	1.08	143.14	177.33	1.08	191.25		131.05	3040.07
Exp 3095																								1.08	1.08	3063.41	9900.95	14776.2	18369.9	3313.45	4887.82	263.64				6.11	4.83	1.08	54.55	1.08	129.3		225.21	1587.76
Exp 3096																								1.08	1.08	3045.94	11697.2	20551.1	16582.6	9917.78	10209.1	100.35				1.08	1.08	10.35	77.2	1.08	72.98		44.5	392.55
Exp 3099																								1.08	1.08	3964.43	17545.5	5645.46	6583.72	4412.5	5390.71	462.62				9.72	7.35	49.68	103.6	30.63	42.83		378.52	2156.24
	IL-6	Med_P	IFNg_P	LPS_P	LPS/IFNg_P	ZYM_P	ZYM/IFNg_P	B-GLUC_P	B-GLUC/IFNg_P	PAM2_P	Flag_P	Imiq_P	TL8_P	MDP_P	IL2_P	aCD3U_P	aCD3U+IL2_P	aCD3M_P	aCD3M+IL2_P	Serum_P	PHA	PMA-IONO_P		Med_C_C	IFNg_C_C	LPS	LPS/IFNg	ZYM_C_C	ZYM/IFNg_C_C	B-GLUC_C_C	B-GLUC/IFNg_C_C	PAM2_C_C	Flag_C_C	Imiq_C_C	TL8_C_C	MDP_C_C	IL2_C_C	aCD3U_C_C	aCD3U/IL2_C_C	aCD3M_C_C	aCD3M/IL2_C_C	Serum C_C	PHA	PMA-IONO_C_C
SW EXP 2910		1.44	1.44	28483.3	38299.5	10850.4	2110.1	2513.9	36.3	2443.3	3676	2271.6	1240.9	235.5	8.1	35.9	188.9	1.44	94.7	1.44	477.2	610.8		1.44	1.44	26251.7	24133.5	5943.5	1896.9	17459.1	5866	7312.1	3869	7809.8	5269.9	10793	26.7	571.6	1380.1	385.6	956.4	4.3	3244.3	7895.7
LC EXP 2911		1.44	1.44	34360.4	34789.1	13819.2	5508.4	11979.1	381.6	2998.9	81.6	4699	1339.2	218.8	6.9	162.2	428.1	1.44	100.6	1.44	2298.9	511.3
MT EXP 2941		2.8	131.4	33907.7	26489.1	17518	9216.1	28557.8	14522.6	26271.6				7195.2						2.7	13641	4349.4		9.9	1.44	12854.2	19281.5	4117.8	2218	6843.3	1786.9	7961.8				5659.5						8	2315.9	3291.9
ZZ EXP 2942		1.44	1.44	18286.1	22497.5	9062.3	6508.3	11891	1640.5	5771.3				1398.1						1.44	3510.7	8590
WA EXP 2943		1.44	1.44	23468	45025	8370.4	6533.6	3201.3	216.5	7913.1				1933.6						1.44	14025.7	2024.4
LW EXP 3058		1.44	1.44	18367.1	20801.7	17190	7778.3	17982.2	7367.9	21216.1				1336.3	626	719.9	2170.8	103.8	350	1.44	5447.7	7581.9		1.44	1.44	33684.9	56437.9	14482.2	10880.2	23231.3	9204.1	3773.2				34.9	1.44	129.2	1938.5	1.44	384.9	1.44	2813.3	4145.3
GS EXP 3059
HM EXP 3060		1.44	11.1	27889.9	29594.6	11664.4	6838	23449.7	18187.8	8023.2				81.5	34.2	321.1	1961.9	2126.6	1724.4	4.1	618.8	4330.5
LM EXP 3069		1.44	1.44	22837.4	27508.8	8304.4	5823.2	26540.8	8573.6	2592.3				36.3	1.44	1595.9	2078.8	64	1055		12235.3	7020.2		1.44	1.44	18738.6	23772.9					691.2				9.6	1.44	154.7	383.4	1.44	162.5	210	7913.4	673.6
MB EXP 3070		21.1	175.4	15181.3	13096	7241.9	4521.7	12238.7	12275.9	8221.4				2019.5	520.8	2207.6	2551.6	9.4	3266.6		6030.2	4400.3
KW EXP 3071		81.1	1.44	20050.1	27421.8	6805.1	4115.5	17019.5	9528.9	2665.2				64.2	18.6	47.4	743.6	6	1228.6		633.7	6077.3
RG EXP 3072		1.44	1.44	11616.4	19472.3	1995.8	1606	10829.2	4783.2	1390.8				10.3	24.1	13.2	16	1.44	74.4		931.6	829.3
SV EXP 3095		1.44	4.7	13049.1	13888.7	6252.7	5635.5	10497.9	3773.2	872.8				18.4	1.44	276.6	42.5	52.9	493.9	1.7	4380	997.6		1.44	1.44	25802.7	37257.7	13283.8	11556.3	20452.9	8525.3	2281.9				23.5	1.44	1.44	35.3	1.44	40.7	1.44	740	2267.7
RM EXP 3008		31.5	22.7	20733	16741.9	3591.8	1876.8	16262.3	11827.6	11237.3				2094.4	396.2	42.5	153.8	61.4	529.3	13.1	13823.4	3837.5		1.44	1.44	21723.2	19768.1	8085.6	2715.8	12089.9	4525	7506.4				15.2	23.5	1.44	355.5	36.2	34.4	1.44	283.1	696.4
AP EXP 3123																								1.44	1.44	11143.7	11920.7	5059.7	2062.3	6576.8	3642.3	706.8				25.6	1.44	45.1	147.9	30.7	145.6	29.9	2312.2	996.6
Exp 2922																								90.77	1.44	16896.2	17834.7	6943.11	2765.02	12108.4	2524.27	1699.55				387.3	1.44	1.44	35.56	1.44	1.44		4278.24	1870.32
Exp 2923																								1.44	1.44	11698.8	12070.2	3351.83	1013.61	6347.64	1097.99	319.71				679.46	18.63	1.44	871.74	43.16	28.01		976.54	2536.69
Exp 2950																								1.44	1.44	6263.11	6142.55	3196.58	959.28	6381.57	92.72	251.49				9.52	1.44	1.44	1.44	1.44	1.44		1446.74	842.63
Exp 2951																								1.44	80.08	15190.8	15110.4	4299.41	2269.84	12962.6	2710.3	3254.51				3003.9	30.24	1.44	1.44	1.44	1.44		24147	5944.76
Exp 2952																								1.44	1.44	10584.7	10654.1	2687.37	1146.37	136.65	1.44	617.26				41.78	1.44	9.32	1.44	1.44	1.44		4848.35	996.22
Exp 2956																								1.44	1.44	15901.8	15852.9	2426.02	1430.23	20057.5	4897.04	7414.04				12457.6	1.44	18.68	35.91	1.44	82.47		17518.6	2755.74
Exp 2957																								1.44	1.44	8984.04	13220	3194.31	1132.59	452.85	103.11	423.94				210.98	1.44	29.91	15.17	1.44	1.44		3028.55	1771.14
Exp 2958																								1.44	1.44	5278.46	5472.33	6203.05	342.99	3970.32	240.4	610.83				6.14	1.44	1.44	20	1.44	1.44		903.85	619.59
Exp 2964																								1.44	1.44	9991.36	6959.74	2500.06	1418.65	5610.61	1996.62	1162.42				1.44	12.14	52	117.48	1.44	110.43		1689.28	927.57
Exp 2973																								2809.9	1293.83	18084.3	23304.9	5033.4	2558.06	17542.3	10062.5	9166.03				7160.69	5883.59	8630.7	9224.33	5670.34	10148.1		29888.6	19373.5
Exp 2993																								13.09	1.44	19389.9	14742.1	2912.3	1322.35	12407.8	5087.43	333.24				16.81	25.41	396.86	615.72	12.55	168.3		4918.71	2308.55
Exp 2996																								1.44	1.44	10736.1	19005.4	3460.95	2357.78	4451.16	946	285.22				10.24	1.44	74.04	303.41	1.44	92.63		4456.95	832.19
Exp 2998																								1.44	1.44	14675.7	18186.9	6272.85	4484.87	12819.6	3879.1	963.41				5.06	10.5	37	307.92	1.44	94.71		1335	1896.17
Exp 3002																								1.44	1.44	29368	28337.6	18632.2	7062.23	15778.4	3233.06	5971.79				20.16	47.68	52.81	255.94	20.26	122.42		3843.41	2469.79
Exp 3005																								1.44	1.44	17322.5	14998.7	3938.25	5540.54	9674.66	13026.3	1072.12				18.47	1.44	1.44	123.7	1.44	11.68		25650.2	10394.4
Exp 3008																								1.44	1.44	21723.2	19768.1	8085.63	2715.76	12090	4525.03	7506.42				15.21	23.49	1.44	355.48	36.23	34.42		283.08	696.44
Exp 3009																								1.44	1.44	23763.5	23108.6	5060.51	3279.17	17646.9	8301.77	2175.1				9.21	1.44	163.07	337.79	20.18	230.48		8145.26	3973.33
Exp 3012																								1.44	1.44	14816.5	19145	5804.63	2710.91	7628.8	1967.55	822.3				7.64	1.44	1.44	1.44	1.44	41.15		4393.89	1487.3
Exp 3031																								1.44	3.58	13568.6	12570.9	8409.56	3890.87	11635.2	6181.58	3424.82				398.65	112.71	291.98	346.77	420.89	1429.4		9184.43	1854.32
Exp 3036																								1.44	1.44	12829.2	20580.7	5468.14	2441.71	12008	4966.74	998.24				5.17	1.44	375.42	347.66	1.44	175.84		7069.97	2106.75
Exp 3039																								1.44	1.44	9918.32	10388.6	5222.17	2489.03	8809.46	2506.22	548.53				12.64	94.82	1.44	101.93	24.6	244.17		5380.63	1537.09
Exp 3041																								3.63	10.18	9373.29	11596.9	4025.34	1967.23	6231.47	2940.32	1366.13				40.95	18.14	88.11	185.67	358.94	53		2579.72	2953.5
Exp 3042																								1.44	5	8016.81	9142.74	2037.13	970.9	12247.7	5349.15	947.21				124.16	34.27	77.12	435.11	41.69	390.26		2881.97	1775.34
Exp 3049																								1.44	1.44	5025.78	13158.9	4762.2	2963.22	10888	5390.87	157.83				3.41	1.44	9.17	102.1	1.44	191.49		1046.93	601.27
Exp 3050																								1.44	1.44	11599.2	15580.3	4039.84	1446.03	10786.4	3455.79	807.89				5.35	1.44	11.9	742.67	17.43	40.91		5669.01	716.8
Exp 3054																								1.44	1.44	11093.8	23018.2	13388.9	6903.74	13559.5	7698.09	597.89				1.44	1.44	1.44	1.44	1.44	31.19		5504.86	2384.23
Exp 3057																								1.44	1.44	10684.4	9572.66	2892.38	1369.69	5060.23	1045.56	348.08				1.44	13.82	101.8	147.09	18.82	137.27		2673.53	328.98
Exp 3066																								1.44	1.44	3345.86	6466.21	8342.17	3238.34	3160.33	1646.61	61.07				5.9	1.44	1.44	1.44	1.44	6.2		260.81	472.42
Exp 3075																								1.44	1.44	16764.4	17704.8	6111.71	2995.59	10901.2	2880.56	13814				10.81	1.44	211.82	468.27	1.44	223.09		10321.7	2494
Exp 3080																								1.44	8.58	22392.2	13840.7	3988.77	1621.38	11561.9	3237.69	663.46				27.08	1.44	127.55	175.93	1.44	49.07		1532.73	3360.79
Exp 3087																								1.44	1.44	16234.1	26170	6001.28	2284.14	18899.3	2576.13	2226.53				181.92	1.44	75.13	197.15	1.44	86.84		10234.5	3264.52
Exp 3089																								1.44	1.44	13581	13485.3	3966.22	1820.22	9755.09	3508.7	1758.41				14.61	1.44	84.49	241.22	1.44	58.34		1720.34	2154.76
Exp 3095																								1.44	1.44	25802.7	37257.7	13283.8	11556.3	20452.9	8525.27	2281.93				23.52	1.44	1.44	35.28	1.44	40.73		739.97	2267.66
Exp 3096																								1.44	1.44	17366.9	24281	4893.54	2995.52	15202.5	7847.57	815.41				7.39	1.44	15.96	87.98	1.44	7.66		3245.5	971.81
Exp 3099																								1.44	2.15	7281.29	9922.96	1016.62	1062.18	6471.44	2255.22	2266.74				12.43	11.93	32.94	166.67	32.94	53.36		4343.12	2176.3
	IL-10	Med_P	IFNg_P	LPS_P	LPS/IFNg	ZYM_P	ZYM/IFNg_P	B-GLUC_P	B-GLUC/IFNg_P	PAM2_P	Flag_P	Imiq_P	TL8_P	IL2_P	aCD3U_P	aCD3U+IL2_P	aCD3M_P	aCD3M+IL2_P	Serum_P	PHA_P	PMA-IONO_P		Med_C_C	IFNg_C_C	LPS_C_C	LPS/IFNg_C_C	ZYM_C_C	ZYM/IFNg_C_C	B-GLUC_C_C	B-GLUC/IFNg_C_C	PAM2_C_C	Flag_C_C	Imiq_C_C	TL8_C_C	IL2_C_C	aCD3U_C_C	aCD3U+IL2_C_C	aCD3M_C_C	aCD3M+IL2_C_C	Serum C_C	PHA	PMA-IONO_C_C
SW EXP 2910		0.52	0.52	989.4	133.8	115.7	4.5	28.6	0.52	41.9	42	25.1	47.6	0.52	332	438.4	2.4	140	0.52	195.5	169.4		0.52	0.52	482.4	222.6	42.6	5.1	33.5	3.2	71.6	44.7	81	106.2	0.52	1119.5	1849.2	124.9	434.4	0.52	257.4	160.8
LC EXP 2911		0.52	0.52	771.7	216.3	93.5	17	29.8	0.52	33	0.52	22.9	40.6	0.52	342.1	577.1	12.8	179.7	0.52	149.3	257.3
MT EXP 2941		0.52	0.52	528.8	49	187.8	8.2	62.8	3.6	85.2									0.52	321.2	433.2		0.52	0.52	167.2	40.5	13.5	0.52	3.7	0.52	26.9									1.4	89.8	314.8
ZZ EXP 2942		0.52	0.52	413.1	124.2	48.6	7.8	13	1.1	32.8									0.52	329.4	543.8
WA EXP 2943		1.9	2.1	348.3	133.7	38.8	5.9	5.8	0.52	48.2									0.52	161.2	366.5
LW EXP 3058		0.52	0.52	925.9	264.8	446.7	78.6	242.6	20.2	298.4				6.8	576.5	655.7	12.2	103.9	0.52	332.3	126.9		0.52	0.52	1091	621.6	310.2	91.3	148.8	16.6	142.1				0.52	501.5	748	4.9	213.3	0.52	352.7	499.2
GS EXP 3059
HM EXP 3060		0.52	0.52	514	423.3	220.5	95.6	102.1	35.5	45				0.52	139.6	665	56.5	174.8	0.52	127.3	348.8
LM EXP 3069		0.52	0.52	1028.7	281.1	139.9	56.3	126.3	15.6	13.8				2.8	980.5	2037	81.5	251.2	0.52	528.6	133.1		0.52	0.52	727.8	101.7					12.5				0.52	1092.1	1338.6	46.4	315.2	0.52	566.7	239.8
MB EXP 3070		0.52	0.52	1004.5	517.7	273.2	96	160.8	32.9	114.8				11.5	622.8	1386.1	81.3	462.5	1.5	575.8	557
KW EXP 3071		1.5	0.52	965.8	331.5	251.5	96.9	137.6	43.5	29.6				4.1	433.7	1103.2	4.1	59.4	0.52	288.2	246.2
RG EXP 3072		0.52	0.52	1174.2	311.6	87.8	17.8	124.5	10.2	25.7				5.8	7.1	65.1	12.1	232.6	0.52	146.1	269.3
SV EXP 3095		0.52	0.52	724.3	104.9	280.3	46.9	70.8	1.9	13				1.6	5.7	41.3	95.6	225.8	0.52	373	295.4		0.52	0.52	1206.5	652.3	214.7	88.5	73.1	6.5	21				0.52	2.6	97.4	4.2	197.6	0.52	205.2	182.2
RM EXP 3008		0.52	0.52	725.8	337.5	64.5	31.2	251.4	62.7	242.3				2.4	0.52	16.5	49.2	88.5	0.52	735.9	230.7		0.52	0.52	657.1	239.6	162	46.7	50.6	7.4	72				0.52	0.52	14.1	0.52	27.5	0.52	30	175.8
AP EXP 3123																							0.52	0.52	754.2	154.1	209	48.3	87.3	15.9	14.8				2.3	534.9	1595	68.2	346.9	0.52	297.6	417.6
Exp 2922																							1.98	0.52	927.39	340.34	219.3	13.11	27.89	0.52	19.18				0.52	25.52	339.64	0.52	21.32		216.52	296.4
Exp 2923																							0.52	0.52	446.9	84.39	39.83	1.24	4.66	0.52	1.57				0.52	65.93	147.82	0.52	22.01		157.23	268.16
Exp 2950																							0.52	0.52	414.32	105.93	46.95	0.52	15.12	0.52	0.52				0.52	0.52	0.52	0.52	0.52		411.58	572.58
Exp 2951																							0.52	0.52	626.66	160.21	64.45	8.01	36.93	2.79	48.63				25.12	22.26	27.98	22.26	22.26		267.26	199.64
Exp 2952																							8.83	8.13	998.3	74.52	20.87	8.13	7.41	7.76	12.93				9.22	10.11	9.22	9.22	9.22		709.68	304.89
Exp 2956																							0.52	0.52	931.69	338.27	85.33	8.83	45.17	0.52	16.4				0.52	105.98	202.03	0.52	16.45		550.95	148.95
Exp 2957																							0.6	0.71	460.97	152.98	15.41	1.39	0.81	0.71	3.42				1.45	3.67	14.27	1.97	1.45		284.86	401.87
Exp 2958																							0.52	1.1	651.55	205.46	116.5	1.1	3.19	0.52	3.87				0.52	0.52	13.5	0.52	0.52		184.59	283.44
Exp 2964																							0.52	0.52	953.95	169.23	225.91	47.82	12.14	0.52	10.85				0.52	204.12	698.87	8	69.84		169.39	175.74
Exp 2973																							19.24	1.39	551.51	281.17	139.5	28.46	94.4	14.59	248.27				42.75	519.46	882.38	35.94	172.25		916.41	413.86
Exp 2993																							5.19	7.69	512.57	60.22	42.35	14.8	20.5	8.74	13.81				20.09	290.47	572.11	20.09	122.17		185.72	377.99
Exp 2996																							5.14	3.78	508.41	48.33	49.43	10.62	6.47	3.78	3.78				5.33	85.84	110.9	14.61	21.68		65.63	91.56
Exp 2998																							0.52	0.52	547.15	240.54	170.41	43.57	33.43	2.32	7.18				0.52	269.92	938.67	0.52	90.63		187.46	164.79
Exp 3002																							0.52	0.52	952.93	244.87	432.2	66.61	36.54	2.21	41.94				3.33	208.67	819.45	1.9	90.78		259.58	659.01
Exp 3005																							1.34	0.52	787.87	167.64	145.49	98.32	66.08	14.84	7.78				0.52	154.16	583.74	18.11	67.23		606.18	283.66
Exp 3008																							0.52	0.52	657.11	239.55	162	46.74	50.58	7.45	72.03				0.52	0.52	14.14	0.52	27.53		30	175.75
Exp 3009																							2.2	0.52	1925.97	571.89	220.84	44.73	148.3	13.34	59.53				1.08	419.28	951.75	112.75	170.42		700.48	749.12
Exp 3012																							1.73	0.52	2169.3	457.02	195.34	53.3	57.46	2.75	4.8				3.04	8.37	35.15	81.41	210.11		658.37	435.63
Exp 3031																							0.52	0.52	1666.11	445.79	577.69	104.02	116.24	6.84	42.73				1.56	359.82	748.57	40.31	99.24		996.09	489.01
Exp 3036																							0.52	0.52	671.63	230.88	233.92	36.56	52.25	0.86	16.08				0.52	551.57	892.97	3.92	171.22		427.31	545.03
Exp 3039																							1.24	0.52	1207.57	436.85	352.33	106.85	58.54	3.06	7.07				0.52	0.52	20.65	45.63	76.46		502.19	336.58
Exp 3041																							0.52	0.52	1357.63	383.37	272.31	88.05	53.94	1.98	48.26				0.52	143.89	492.31	30.31	77.47		323.89	235.83
Exp 3042																							0.52	0.52	601.74	106.71	78.61	21.26	92.03	8.42	22.35				2.48	91.03	404.47	29.12	140.19		219.79	200.88
Exp 3049																							1.35	0.52	921.39	574.28	340.43	160.22	148.24	31.89	9.02				0.52	159.39	935.08	4.34	111.35		207.04	487.35
Exp 3050																							0.52	0.52	1077.02	358.32	169.94	27.74	101.03	5.69	37.44				0.52	198.17	407.04	2.67	47.76		168.08	330.22
Exp 3054																							0.52	0.52	1521.66	528.1	491.31	291.71	103.66	13.97	14.34				0.52	0.52	4.12	8.37	50.49		664.12	201.47
Exp 3057																							0.52	0.52	1131.09	63.13	103.13	34.91	18.67	0.52	4.2				0.52	378.86	885.05	43.89	98.18		245.81	473.82
Exp 3066																							0.52	0.52	370.79	143.21	239.77	54.8	11.97	1.7	2.6				0.52	0.52	17.31	5.86	64.93		155.66	248.57
Exp 3075																							0.52	0.52	2209.4	334.91	245.29	49.76	54.16	0.52	85.27				0.52	1005.73	2215.05	94.5	317.86		647.59	669.45
Exp 3080																							0.52	0.52	644.02	62.46	105.73	18.15	29.71	4.46	9				0.52	291.57	494.68	0.52	87.18		511.3	506.71
Exp 3087																							1.92	0.52	1039.04	120.95	156.91	19.64	39.74	2.59	92.65				0.52	123.77	209.69	7.98	48.11		226.49	67.19
Exp 3089																							0.52	0.52	1732.37	302.15	327.11	42.06	85.67	7.37	59.04				0.52	317.4	727.43	0.52	82.6		156.55	455.98
Exp 3095																							0.52	0.52	1206.55	652.25	214.66	88.55	73.14	6.55	20.95				0.52	2.59	97.38	4.23	197.55		205.24	182.24
Exp 3096																							0.52	0.52	1316.11	192.28	117.34	23.24	52.15	7.49	5.96				0.52	119.04	272.98	0.52	70.35		165.53	360.43
Exp 3099																							0.52	0.52	842.51	213.04	38.29	5.46	46.25	4.53	62.78				0.52	312.62	859.15	34.55	157.54		257.09	318.92
	IL-12p70	Med_P	IFNg_P	LPS_P	LPS/IFNg_P	ZYM_P	ZYM/IFNg_P	B-GLUC_P	B-GLUC/IFNg_P	Serum_P		Med C_C	IFNg_C_C	LPS_C_C	LPS/IFNg_C_C	ZYM_C_C	ZYM/IFNg_C_C	B-GLUC_C_C	B-GLUC/IFNg_C_C	Serum _C_C
SW EXP 2910		5.1	5.1	41.2	500.5	55.8	55.8	5.1	5.1	5.1		5.1	5.1	63.4	226.9	63.4	46.8	46.8	46.8	5.1
LC EXP 2911		5.1	19.1	35.3	322.2	50.6	79.9	19.1	5.1	5.1
MT EXP 2941		5.1	5.1	39.7	392.3	52.9	101.5	5.1	52.9	5.1		5.1	5.1	5.1	163.6	5.1	32.3	5.1	5.1
ZZ EXP 2942		5.1	5.1	5.1	94.8	5.1	31.3	5.1	5.1	5.1
WA EXP 2943		5.1	5.1	50.3	463.7	37.8	201.4	5.1	5.1	5.1
LW EXP 3058		5.1	5.1	27.5	497.6	34.7	161.7	5.1	5.1	5.1		5.1	5.1	28.1	215.4	60	122.7	5.1	5.1	5.1
GS EXP 3059
HM EXP 3060		5.1	5.1	34.5	198.7	5.1	109.9	34.5	64.9	5.1
LM EXP 3069		5.1	5.1	18.2	197.3	7.6	38.4	5.1	18.2	5.1		5.1	5.1	35.8	564.1					5.1
MB EXP 3070		5.1	5.1	5.2	348.5	19.3	115.7	12.4	39.4	5.1
KW EXP 3071		5.1	5.1	33.3	377.4	8.9	68	8.9	73.6	5.1
RG EXP 3072		5.1	5.1	9.3	321.2	9.3	52.6	5.1	22.1	5.1
SV EXP 3095		5.1	5.1	5.1	126.6	10.9	79.6	5.1	12.7	5.1		5.1	5.1	5.1	248.9	5.1	111.8	5.1	29.7	5.1
RM EXP 3008		5.1	5.1	54.1	294.8	5.1	39.8	25.4	54.1	5.1		5.1	5.1	28.1	138.6	28.1	28.1	5.1	5.1	5.1
AP EXP 3123												5.1	5.1	54.6	420.4	28.3	129.5	14.5	54.6	5.1
Exp 2922												5.1	5.1	5.1	70.45	5.1	5.1	5.1	5.1
Exp 2923												5.1	5.1	5.1	187.99	5.1	5.1	5.1	5.1
Exp 2950												5.1	5.1	5.1	15.43	5.1	7.44	5.1	5.1
Exp 2951												5.1	5.1	17.56	38.5	17.56	24.49	17.56	24.49
Exp 2952												5.1	5.1	42.59	128.83	5.1	5.1	5.1	5.1
Exp 2956												5.1	5.1	5.1	53.56	5.1	5.1	5.1	5.1
Exp 2957												5.1	5.1	12.62	52.38	5.1	5.1	5.1	5.1
Exp 2958												5.1	5.1	5.1	28.78	6.87	5.1	5.1	5.1
Exp 2964												5.1	5.1	5.1	28.73	5.1	5.1	5.1	5.1
Exp 2973												5.1	5.1	22.14	246.8	33.11	54.56	22.14	75.57
Exp 2993												5.1	5.1	16.39	171.44	5.1	40.93	5.1	16.39
Exp 2996												5.1	5.1	25.19	305.91	5.1	143.53	5.1	5.1
Exp 2998												5.1	5.1	41.13	130.71	5.1	49.09	5.1	25.37
Exp 3002												5.1	5.1	5.1	135.91	5.1	135.91	5.1	5.1
Exp 3005												5.1	5.1	10.68	192.18	5.1	19.75	5.1	10.68
Exp 3008												5.1	5.1	28.08	138.61	28.08	28.08	5.1	5.1
Exp 3009												5.1	5.1	29.26	249.56	20.64	114.53	20.64	72.04
Exp 3012												5.1	5.1	14.98	111.34	14.98	58.04	5.1	14.98
Exp 3031												5.1	5.1	5.1	135.6	13.48	98.45	5.1	13.48
Exp 3036												5.1	5.1	5.1	61.18	5.1	61.18	5.1	5.1
Exp 3039												5.1	5.1	5.1	47.81	10.57	23.99	5.1	10.57
Exp 3041												5.1	5.1	11.98	60.21	11.98	27.71	11.98	19.79
Exp 3042												5.1	5.1	5.1	64.34	5.1	15.87	5.1	15.87
Exp 3049												5.1	5.1	5.1	53.87	5.1	5.1	5.1	5.1
Exp 3050												5.1	5.1	5.1	205.94	5.1	84.81	5.1	5.1
Exp 3054												5.1	5.1	5.1	33.69	5.1	14.91	5.1	5.1
Exp 3057												5.1	5.1	5.1	1069.59	5.1	269.09	5.1	5.1
Exp 3066												5.1	5.1	5.1	73.66	18.1	55.3	5.1	5.1
Exp 3075												5.1	5.1	18.63	151.71	18.63	63.63	18.63	18.63
Exp 3080												5.1	5.1	51.04	356.88	51.04	167.67	33.4	51.04
Exp 3087												5.1	5.1	16.42	208.5	13.08	134.15	5.1	13.08
Exp 3089												5.1	5.1	18.26	206.72	18.26	132.19	5.1	28.06
Exp 3095												5.1	5.1	5.1	248.91	5.1	111.77	5.1	29.68
Exp 3096												5.1	5.1	5.1	201.17	9.24	120.72	5.1	44.67
Exp 3099												5.1	5.1	5.1	99.28	5.1	58.78	5.1	18.41
	TNF-alfa	Med_P	IFNg_P	LPS_P	LPS/IFNg_P	ZYM_P	ZYM/IFNg_P	B-GLUC_P	B-GLUC/IFNg_P	PAM2_P	Flag_P	Imiq_P	TL8_P	MDP_P	IL2_P	aCD3U_P	aCD3U+IL2_P	aCD3M_P	aCD3M+IL2_P	Serum_P	PHA	PMA-IONO_P		Med_C_C	IFNg_C_C	LPS_C_C	LPS/IFNg_C_C	ZYM_C_C	ZYM/IFNg_C_C	B-GLUC_C_C	B-GLUC/IFNg_C_C	PAM2_C_C	Flag_C_C	Imiq_C_C	TL8_C_C	MDP_C_C	IL2_C_C	aCD3U_C_C	aCD3U/IL2_C_C	aCD3M_C_C	aCD3M/IL2_C_C	Serum C_C	PHA	PMA-IONO_C_C
SW EXP 2910		2.4	2.4	13842.6	75570.6	25913	25236.1	1353.1	750.5	666.2	692.2	526.7	815	167.6	32.1	1773.2	2250.1	2.4	1444	0	459.6	18122.5		2.4	2.4	20774.4	78484.8	20505.3	18011.9	14643.6	13021.6	1363.5	1291.2	1507	3200.5	1354.4	137.5	6301	9029.2	1006.9	7287	9.8	2367.1	147005
LC EXP 2911		2.4	2.4	11636.6	34966.1	14520.3	22213.3	5142.9	1843.4	871.1	101.4	748	695.7	194.9	36	4611.7	7176.7	73.6	2583.7	2.4	1302.9	31584.1
MT EXP 2941		2.4	41.7	5606.2	7113.2	4953.4	6440.7	1905.1	3597.8	1118.9				159.1						2.4	1305.3	11377.8		2.4	5.2	1802.5	5355.5	1653.2	2292.4	945.7	667.7	445.3				165.4						5.5	246.5	7256.2
ZZ EXP 2942		2.4	2.4	1132.4	5004.1	2186.9	3327.5	1463.7	762.1	181.1				37.4						2.4	325	16853.6
WA EXP 2943		2.4	3.5	4037.1	14440.4	4474.7	6708.1	901.3	330.5	782.2				173						4.1	1017.8	8570.9
LW EXP 3058		2.4	3.4	2235.2	6254.2	3344.3	4421.5	973.2	2407.5	602.7				84.3	56.8	1023.1	1768.9	15.9	395.3	2.4	497.1	9709.1		2.4	10.9	2348	8601.7	4989.7	5818.5	1736.1	3689	199.6				18.1	14	451.4	1492.2	2.4	1065.8	2.4	337.6	10044.7
GS EXP 3059
HM EXP 3060		7.7	7.7	3556.9	10888.7	3227	4966.2	2558.3	4940.6	213.7				27.8	51.1	785.5	1838.8	262.7	2029.2	3.5	310.8	13853.8
LM EXP 3069		2.4	2.4	1704.5	9139.7	1915.7	2376.1	928.5	2209.3	77.2				10	14.7	2320.8	3134	300	3368.7	9.6	1419.7	12362.1		2.4	2.4	2611.4	6807.2					99.8				14.7	2.4	1749.3	2754.5	86.8	2514.4	2.8	1320.8	8567
MB EXP 3070		2.4	2.4	2094.7	6219.6	2242.6	3150.8	2026.1	3989	228.5				58.8	72.1	890.9	1367.1	33.6	1097.2	5.2	440.5	10021.3
KW EXP 3071		12.9	2.4	3166	9104.6	2587.6	3049.5	2505.1	4583.8	143.5				21.9	17.3	345.1	1144.8	8.9	278.1		144.2	7413.6
RG EXP 3072		2.4	2.4	1632.8	6229.9	1846.3	2130.8	1481.6	2759.9	129.4				20.3	29.6	29.6	89.8	24.1	1338	13.2	271.2	7692
SV EXP 3095		2.4	7.3	896	2680	1539.4	2240	417	1037.8	37.4				5.9	2.4	32.3	70.4	543.2	1852.7	2.4	1470	7735.5		2.4	2.4	1892.7	7749.5	3916	5402.7	1016.8	2487.4	98.7				13.5	11.4	11.4	140.3	11.4	563.2	2.4	411.5	9698.7
RM EXP 3008		2.4	21.1	4560.5	8583.5	2399.1	2488.7	3433.6	5724	911.8				131.5	48.9	31.1	64	84.8	445	2.4	2259.4	10817.6		2.4	2.4	3148.5	6039.4	2818.9	2532.2	1204.2	1442	415.5				25.1	19	21.4	72.4	34.8	93.3	2.4	113.7	5026.3
AP EXP 3123																								2.4	2.4	4578.7	10702.4	4406.2	4156.2	1572.1	4680.1	158.8				17.9	2.4	1215.7	2656.2	217.2	2196.8	2.4	609.9	10160.7
Exp 2922																								10.1364	2.4	1518.11	5069.8	2192.14	2804.5	1954.7	1330.93	94.6364				24.8864	2.4	96.92	618.92	2.4	36.88		467.52	8095.72
Exp 2923																								2.4	2.4	924.529	2669.54	1290.56	1102.99	833.543	691.071	19.7				18.9	2.4	240.049	1023.21	2.4	35.1716		250.196	4689.29
Exp 2950																								2.4	2.4	263.062	1879.85	1006.42	1052.76	363.338	192.077	2.4				2.4	2.4	2.4	2.4	2.4	2.4		314.116	4338.28
Exp 2951																								2.4	40.8125	1139.44	3681.15	1629.69	1559.97	1745.55	1414.96	78.35				158.1	2.4	2.4	2.4	2.4	2.4		1695.42	15783.8
Exp 2952																								2.4	2.4	1086.11	3312.11	1729.07	1969.43	50.4348	69.8913	47.1304				8.13043	2.4	2.4	2.4	2.4	2.4		1175.76	6859.22
Exp 2956																								2.4	2.4	881.981	3219.5	1188	1482.02	2155.81	2274.79	31.5385				108.558	2.4	477.804	917.196	17.1284	420.473		2133.85	12265.6
Exp 2957																								2.4	2.4	608.716	2380.72	1301.68	1184.95	49.0294	188.284	9.43137				6.09804	2.4	2.4	2.4	2.4	2.4		356.327	8953.93
Exp 2958																								2.4	2.4	256.59	1141.32	767.91	576.603	450.321	179.603	21.7051				3.16667	2.4	2.4	9.84076	2.4	2.4		774.522	6810.45
Exp 2964																								2.4	2.4	917.015	1917.52	834.394	882.242	470.939	583.258	44.8485				2.4	12.2297	537.275	1758.74	10.7432	699.527		687.095	5115.83
Exp 2973																								74.8143	118.271	2779.97	5159.96	2021.6	1583.79	1688.5	2648.94	622.014				411.771	102.919	633.054	1356.41	103.725	475.101		1898.83	17310.8
Exp 2993																								6.03704	2.4	2099.96	4195.57	1615.09	1394.59	1400.19	2171.15	39.7778				19.1481	13.0189	416.541	1166.92	2.4	459.748		783.019	10113.6
Exp 2996																								2.4	2.4	1145.02	4712.48	1727.03	2414.1	479.517	726.793	34.5172				11.8966	2.4	3061.2	5335.03	305.689	2970.78		3068.95	15050.5
Exp 2998																								2.4	2.4	1205.29	5331.21	1843.66	2588.04	945.647	1750.49	23				8.13235	18.4167	898.833	2793.21	2.4	1602.67		687.458	9778.21
Exp 3002																								2.4	2.4	3005.21	10779.8	3492.54	3906.89	1036.11	1538.93	355.029				16.4	28.6979	183.932	877.24	6.5625	239.635		731.693	9057.42
Exp 3005																								2.4	2.4	2257.04	3017.49	1739.54	2919.45	1358.57	2784.74	26.5921				5.60526	2.4	433.613	1303.95	12.3529	922.437		2671.64	21407.1
Exp 3008																								2.4	2.4	3148.47	6039.42	2818.89	2532.18	1204.24	1442.03	415.526				25.0789	19.0411	21.3699	72.4315	34.8288	93.3219		113.699	5026.34
Exp 3009																								4.04286	2.4	2401.3	6337.16	2046.29	2243.37	1854.44	3899.63	109.129				7.58571	2.4	1203.29	2115.5	465.843	1547.79		1931.85	12041.5
Exp 3012																								2.4	2.4	1139.38	4970.32	2375.29	2137.41	471.196	1064.68	77.1607				10.0893	2.4	38.8519	226.037	107.259	1282		690.037	10532.1
Exp 3031																								2.4	2.4	929.597	2738.58	1578.18	1538.73	1117.58	1214.68	61.7903				21.129	29.2188	2144.17	2246.74	249.583	1688.75		5495.08	9265.36
Exp 3036																								2.4	2.4	1017.54	2933.07	1314.01	1535.57	768.208	1574.17	34.6111				2.4	2.4	1030.45	2346.36	2.4	1849.23		997.028	10256.7
Exp 3039																								2.4	2.4	687.236	2325.93	1312.25	1361.29	389.694	815.542	25.6389				4.04167	16.8844	10.1005	241.859	495.678	1877.14		1727.31	10850.4
Exp 3041																								2.4	6.1129	1232.81	3255.66	1690.71	1509.32	408.548	1177.42	115.419				12.7581	2.4	231.861	918.389	46.2222	415.194		705.444	8157.31
Exp 3042																								2.4	5.69355	1024.66	2733.82	970.403	874.677	1107.08	1475.63	68.5645				27.629	19.6154	224.466	945.256	71.6453	650.278		410.342	5645.62
Exp 3049																								2.4	2.4	615.109	2938.91	1661.61	1815.22	1134.72	1979.54	35.587				10.413	18.8122	655.304	2024.23	60.3315	1821.96		644.199	9522.76
Exp 3050																								2.4	2.4	1157.9	4919.77	1390.26	1421.71	879.71	1791.31	54.6935				4.27419	2.4	783.582	1995.05	21.0337	805.817		523.269	6506.01
Exp 3054																								2.4	2.4	604.729	3635.7	1971.67	2570.93	521.143	1562.36	28.9				2.4	2.4	2.4	16.7907	68.5814	1045.23		744.977	10427.3
Exp 3057																								2.4	2.4	3511.23	7458.91	2625.27	2323.64	1146.67	1401.66	55.3281				12.5781	11.872	1701.73	2480.21	317.844	2581.47		1633.48	16938
Exp 3066																								2.4	2.4	264.557	2287.5	1724.43	2421.79	67.3429	570.686	10.9857				4.22857	2.4	2.4	17.0136	2.4	919.186		257.376	5416.11
Exp 3075																								2.4	5.72857	2984.06	6496.11	3747.8	3326.37	2336.27	2125.63	544.743				12.3571	20.0455	2591.23	4796.55	498.773	5685.18		3344.05	17411.5
Exp 3080																								5.8125	5.8125	3149.17	5373.94	2533.33	2106.4	1754.96	1755.88	141.604				38.375	16.4352	786.343	2122.41	2.4	549.954		1164.44	11500
Exp 3087																								2.4	3.19231	3106.81	5751.1	3077.99	3108.5	954.013	1089.95	673.679				119.974	19.386	1953.07	3693.68	13.7719	1624.65		1011.36	9639.74
Exp 3089																								2.4	2.4	1892.04	5053.57	1961.76	2013.43	1247.44	1771.7	128.13				11.4074	2.4	1637.91	2584.53	2.4	1622.53		797.838	22343.8
Exp 3095																								2.4	2.4	1892.7	7749.48	3916.05	5402.68	1016.82	2487.36	98.7273				13.5455	11.3636	11.3636	140.28	11.3636	563.217		411.538	9698.71
Exp 3096																								2.4	2.4	1741.23	6155.59	2160.13	2347.26	1742.48	2843.01	57.5122				7.60976	2.4	311.348	1058.72	2.4	297.872		487.376	7908.76
Exp 3099																								2.4	2.4	1321.46	4195.63	1293.19	1816.28	1219.93	1961.28	187.412				15.1912	9.94709	884.074	1796.22	62.6455	1150.93		1108.28	12040.6

## Sheet: Figure 1
Muscle Na	HC	SLT
	16.377	20.2098
	16.2237	10.1207
	15.7575	20.7154
	24.1039	12.4093
		17.9427
		17.5109
Skin Na	18.2822	12.9511
	13.1487	8.8174
	16.5343	12.8483
	18.76	6.46557
		10.1579
		17.7882

## Sheet: Figure 2
IL-17 related infection scores - see data in table 1 tab
IgE and NK data - see data in supp table 9 tab
T cell activation (% CD4 cells expressing CD25)	HC		SLT
	85.8184	86.3063	88.5023	89.6517				Subcolumns represent technical replicates
	93.3542	93.4459	92.8477	94.0689
	93.5138	93.9749	87.6014	87.0605
		81.0278
	84.9357	84.8099
	88.1221	90.8176
	95.5159	95.2258
T cell proliferation (% CD4 cells expressing Ki67)	HC			SLT
	75.1364	75.1152	73.6449	72.8991	71.9288	71.7106
	83.2238	81.4392	79.716	75.8495	73.4628	74.222
	88.048	86.9371	82.4504	79.5187	77.9149	76.6506
	49.8426	50.2479	52.4916	83.133	82.1098	84.8678
	86.373	87.2501		92.0437	93.0315	92.0861
	92.7682	92.0701		62.0093	68.0324
Patient	VZV Ab level (mIU/ml)	PCP Ab (mg/l)
LW	810
LC	810
RG	810	130.649
SH	713.383	130.331
LM	564.094	94.9154
RH	810	50.3015
SN	810	270
GK	810	100.427
GJ	810	270
RM	810	270
AE	810	148.096
	*810 = >810	*270= >270
	>=150mIU/ml=protective level of antibody	no interpreation level given. Median range in healthy adult population 31-90mg/l.

## Sheet: Figure 3
IFNg	HC			SLT			DC				IL17	HC					SLT					DC					IL4	HC			SLT			DC
	2.1797	1.65057	2.0102	2.04946	2.40266	2.22916	0.197017	0.225427	0.838341			2.28811	2.23025	2.84695			0.711744	0.768995	0.594924			2.04082	1.89488	2.8787				1.30114	1.25575	2.07952	2.4982	2.9452	4.64334	3.26899	1.58014	5.04966
	1.61068	0.918835	0.583453	1.01446	1.0904	0.989954	0.287586	0.25281	0.381862			0.661439	0.987835	1.20045								0.734942	0.660206	0.89101				0.501277	0.89423	1.09992	4.23337	5.46836	6.30371	0.782873	0.49178	0.716104
	0.417759	0.340022	0.452668	4.22558	2.11113	3.2449	0.879985	0.274062	0.333078			4.7426	5.06996	5.00208			2.50903	2.51941	2.7698			1.53529	2.19355	2.38278				1.8951	1.79781	1.69141	3.5609	3.12474	4.45483	1.48023	2.93738	4.10046
	3.2122	3.20051	2.68767	0.155087	0.910563	2.90491	1.40751	0.0443857	0.432204			0.690225	0.943831	0.840405			1.11817	1.08764	1.09279			0.566797	0.399467	0.881505				1.82373	3.54802	3.14996	2.04688	2.3061	2.34552	0.499908	0.666074	1.74695
	4.28985	5.39006	6.5675	1.05241	1.04072	1.07301	22.4462	22.0711	23.3377			0.876257	0.68647	0.74905			1.63766	1.90333	1.93622			2.35881	2.65811	2.11675				3.61918	3.0294	3.63493	2.69381	3.23873	3.54189	2.21493	2.16467	2.33276
	1.60813	2.0915	2.28961	6.23587	7.2104	7.15498	11.502	10.6504	9.91589			0.190436	0.244582	0.199096			0.269195	0.232401	0.301718			1.41974	1.42464	1.0283				4.31915	5.35179	5.40093	1.5886	1.76179	1.74546	2.80899	2.77739	2.57327
	1.85877	1.88273	1.55424	11.3445	11.0779	11.0323	10.9104	10.7315	8.83752			2.05775	1.99963	2.16574			0.446966	0.520859	0.504779			0.869943	0.715747	0.670961				0.296708	0.240311	0.178527	2.92619	3.10458	2.90236	3.00206	3.02906	3.03337
	1.55905	1.53542	1.48894	6.54595	4.86471	5.16238	7.45174	4.59926	3.57559			0.779529	0.826074	0.959055			0.24502	0.218964	0.424975			0.877344	0.829571	0.731003				0.226598	0.157693	0.303416	3.21078	3.31462	3.08505	4.5533	3.58518	3.6441
	14.8129	11.8278	9.48684	1.30916	1.02994	0.77315	0.86153	1.19603	1.13377			1.12798	1.29481	1.67593			0.120623	0.349927	0.635028			1.13097	0.950996	0.930625				3.79342	4.24794	4.47279	2.2521	1.27251	0.721197	2.82887	2.84585	2.38984
	7.27151	2.47571	2.27273	0.442674	0.34667	0.199401	0.723767	0.729923	0.541377			1.14386	1.88463	1.721			0.584649	0.681407	0.740255			1.15098	1.28203	0.743999				4.0515	4.6355	5.60713	5.1728	5.54097	5.24565	0.583774	0.783707	0.422323
	3.00629	1.0805	1.13529	0.0227715	0.0260904	0.0921941	1.90967	0.969787	1.39564			1.68182	2.33546	2.49769			1.37562	1.36653	1.40626			1.56797	0.904538	1.14658				6.90926	5.90129	5.97622	1.14155	1.41213	2.49769	0.4893	0.164352	0.31782
					3.97129	3.41875	0.883302	0.527964	0.41112			3.11939	2.60809				1.03797	1.0461	0.986181			1.26108	0.804473	0.97135								2.03158	1.50882	0.97137	0.549396	0.529827
				1.42466	2.12389	2.10158						0.96463	1.02057	0.93964	0.896574	1.10065	1.34431	1.24859	1.34551			1.80707	1.45218	1.61249							3.8835	3.06071	2.81733
				0.830789	0.830289	0.875475						1.15125	1.03958	1.19216	1.10744	1.19185	0.570852	0.407284	0.263667			0.981813	1.23403	1.23173							0.189004	0.215881	0.303237
				1.42709	1.17546	1.10224						1.87333	1.97802	1.84322	1.71607	1.6835	1.71593	1.80864	1.69548			0.929741	0.974116	0.836442							0.129467	0.193475	0.22104
												0.787075	0.688504	0.812669	0.728408	0.936524	2.02734	1.69669	2.8299			0.270006	0.547161	0.834201
												1.7371	1.77389	1.8115				0.350715	0.186175			0.394742	0.519395	0.841306
												3.46808	3.76203	3.83767			0.613612	0.567282	0.511051			1.0701	1.01092	1.84707
												1.14613	1.1254	1.27453	1.17115	1.11902	0.197649	0.208098	0.144211
																	0.333446	0.285619	0.385699
																	1.41675	0.94302	1.17374
Expression (%) of each cytokine in CD4 cells reported. Subcolumns represent technical replicates.

## Sheet: Figure 4
Subcolumns represent technical replicates within the same subject
Th17	HC																											SLT
	4.9	4.65	6.1	5.8	6.5	6.3																						1.35464	1.27505	1.28526
	9.63643	7.15373		7.07317	6.86561	10.2913																						2.21828	1.95376	2.05541
	10.6383	10.5942	8.00319	6.76157	5.66845	6.51801	16.6199	22.6317	18.7097	18.5804	13.6778	18.1255	6.75845	5.81797	6.87919	5.61016	4.85954	5.94855	19.1512	16.6013	15.3663	6.97115	8.69565	7.52158	6.68485	6.79452	7.66133	5.82822	4.22444	4.93062
	0.902708	0.662252	0.772532																									1.02065	0.690641	0.98777
	5.8264	5.25572	4.8355																									2.0994	1.82699	1.96497
	1.68856	1.37283	2.34202																									1.90421	1.50322	1.47569
	1.70632	0.997698	1.02623																									0.302623	0.33557	0.366067
	0.56926	0.826446	1.2992																									2.00878	3.23696	3.23467
	2.78917	3.50877																										0.684238	0.877859	0.781249
	5.06187	5.9754	4.99892																									0.441218	0.504795	0.484729
	2.30608	3.05245	2.67335																									1.33713	1.26305	1.35625
	6.65878	6.60484	5.63406																									4.43025	3.88472	3.71308
	2.90644	2.82421	2.59028																									1.16012	1.33048	1.27773
	2.1178	4.10911	3.16398																									1.69116	1.56033	1.75957
	9.79221	10.3407	8.55873																									1.47719	2.12602	1.7619
	2.92781	2.95811	2.98184																									1.01679	0.905891	1.33483
	1.74265	1.87674	2.02311																									0.704225	0.668896	0.71916
	3.04321	3.19274	3.3794																									0.815621	0.535918	0.493469
	2.55054	2.46331	2.57687																									2.42792	1.33324	1.17503
	4.86486	6.83472	5.84442																										1.74606	1.48661
	2.26547	2.5124	2.12296																									5.50376	4.43013	6.958
	5.78149	7.1196	6.01797
	12.0631	13.6295
	6.09967	6.44427
	4.84312	4.4165
	3.97903	2.50849
	14.8398	14.0769
Tc17	HC						SLT						DC
	1.78029	1.56774	2.63005				0.506932	0.126458	0.183616				2.43246	3.26842	2.59776
	3.28196	3.91204	5.03033				0.347127	0.349266	0.336265	0.314789	0.295316	0.34057	4.58474	3.76532	4.89087
	9.17736	9.89098	8.72079	8.8634			0.652121	0.639689	0.541478				2.24665	1.83525	1.89647
	1.24685	0.757536	0.677566				0.439824	0.939075	0.666584	0.409704	0.420521	0.338035	2.31959	1.82465	2.34118
	0.0355035	0.0618335	0.0730187				0.785788	0.566068	0.641975				0.250379	0.119693	0.258871
	0.03463	0.0397691	0.164496				1.34068	1.28722	1.24726				2.07443	1.86886	2.08788
	0.417984	0.997625	0.489277				1.15694	0.870985	0.978195				1.42787	1.41488	1.38086
	0.758527	0.607072	0.958525				0.368314	0.330748	0.395389				1.89017	2.02626	2.35824
	0.659256	0.144379	0.1697				1.11071	0.931461	1.09131				2.69254	3.32306	2.81063
	0.226245	0.215436	0.287532				0.317729	0.161758	0.192163				2.64827	3.56431	4.5948
	1.25234	1.76636	1.62365				0.106894	0.126156	0.148718				2.13967	2.24193	1.7077
	0.789649	0.683435	0.666793				0.223485	0.499017	0.548748				2.02385	2.17356	1.53017
	1.23439	0.869436	0.983761				0.578001	0.750788	0.740696				1.8123	1.90238	1.27091
	1.28154	2.71421	2.42183				0.219548	0.236424	0.204642				1.18081	1.00383	1.13835
	4.95348	7.0625	4.56617				0.909201	0.863255	1.05894				1.01206	1.13872	1.2945
	0.539101	0.40607	0.506496				0.700774	0.732145	0.601067				1.15671	1.17147	1.13249
	0.734206	0.660631	0.839856				0.432939	0.699714	0.501302				0.715546	0.648299	0.907488
	1.68299	1.25922	1.68555				0.213428	0.149604	0.168165					1.3602	0.785797
	0.5492	0.616457	0.736574				0.217215	2.09715	0.861456				0.963335	0.809377	0.818061
	2.29844	3.24755	3.06348				0.969149	0.970416	2.09595
	4.59932	4.76371					0.400759	0.441223	0.452209
	3.05326	2.86711					1.58271	1.26326	1.63054
	1.67337	1.65636					2.31491	1.90799	1.27987
	3.44222	3.63293						0.46381	0.601519
	2.24998	1.83293					2.85714	1.84692	1.87266
	1.6363	1.23125
	7.73052	7.8039
IL-17	HC																										SLT
	6167.22	7097.87	4533.23	5852.35	5068.8	5905.79																					1170.43	764.402	307.117
	6202.15		6782.88	6023.59	6596.88	7743.72	13818.9	12090.1	11545.9																		693.933	623.507	923.114	1193.43	821.118	1040.42
		28796.9	18862	29206.8	137073	127010	150812	75620	79906.8	91985	54979.8	74908.6	107645	11186.2	5832.51	8699.67	96236.5	93428.9	117907	10640.7	10261.8	16707.5	17011.3	18583.6	22621.3	11904.1	517.948	500.364	430.055
	11340.1	9435.5	10685.5																								500.364	342.229	307.117	1044.4	558.698	754.133
	12485.2	9764.43	10885.4																								4416.92	2880.8	2558.15
	5424.67	5489.76	5424.67																								4296.08	2446.44	1591.76
	1680.88																										20468.1	4309.78	11946.5
	1117.76	672.464																									1267.1
	14551.1	16235.9	20966.2																								6417.18	6561.79	7972.49
	1194.06	5103.39	5674.39																								6991.64	6633.85	6271.89
	12822.1	14875.2	15237																								3044.24	3766.94	4316.5
	7302.74	2363.38	2916.31																								7055.62	6796.78	6974.64
	3213.78	638.812	1179.01																								207.989	214.091	86.0817
	1510.87	504.31	608.904																								31.3028		31.3028
	951.74	2165.06	1007.39																								147.005	299.58	238.504
	13672.4	11403.6	17947.8																								1659.14	2382.36	1634.15
	4265.77	4158.17	4785.25																								186.361	45.4936	37.6781
	17956	25291.4	20106.6																								35.6354	29.4948	46.1771
	2404.82	2264.37	2357.8																								3142.26	2350.63	4229.51
	3170.71	5126.96	4562.68																								607.317	814.196	774.127
	4354.07	3316.83																									1205.5	1015.07	1130.24
	3515.93	4575.22
	1082.59	1973.94																									267.84	278.607	190.942
	12020.5	5915																									10801.6	10010.1	9160.25

## Sheet: Figure 5
STAT1 ratio with control	STAT3 ratio with control (IL6)	STAT3 ratio with control (21)	STAT upregulation expressed as ratio to control upregulation in the same experiment
1.89905	1.19447	1.01176	CD4+ cells
1.47502	1.2565	1.16149
1.30723	1.13493	1.30852
0.796873	0.779536	0.889174
0.655002	0.923206	1.06418
0.625964	0.964456	1.11363
1.10284	0.848801	1.09738
0.95501	1.32145	1.29368
1.05016	1.08736	1.02162
1.13812	0.934074	0.931973
1.00777	1.09921	1.04339
0.857242	1.06518	1.07341
0.878289	1.25838	1.21285
2.24499	1.34412	0.925915	CD4- cells
0.511591	0.999614	0.325308
1.37006	1.07242	0.91456
0.321807	0.797518	0.829706
1.39435	1.02963	1.14846
0.793265	0.87597	1.44567
1.20398	0.92679	1.41112
0.68616	0.804302	1.03148
1.15683	1.48221	0.907357
1.12572	0.790584	0.835159
1.12942	1.14275	0.914764
0.820607	1.03909	0.833057
0.596188	0.79887	0.964345
Th17	Tc17	IL-17	HCT effect (ratio of each variable in presence HCT compared to standard conditions)
0.84691	0.833793	1.05471
0.71935	0.797614	0.780907
1.24104	1.18012	1.14128
1.0451	1.02779	1.60783
1.07268	1.17388	0.832122
0.767179	0.70865	0.801154
0.848239	0.830598	1.07761
0.661143	0.717996	0.702816
1.01139	1.06586	1.20906
0.919644	1.00363	1.52009
1.14604	1.32546	1.3891
HC	GS		Area under the calcium flux curves
262.3	280
266	261
290.9	254
280.7	280.9
271.9	277.8
263.4
265.8
272
275.9
279.9
277.8
279.5
276.3

## Sheet: Figure 6
CD4+ cells		Normal Media		+20mM NaCl		+40mM NaCl
IFNg/IL4		1.85082	2.41712	3.34239	3.35931	3.71689	3.62768
IFNg/IL17		1.57177	1.51479	1.50513	1.44412	1.46161	1.35982
IL4/IL17		0.849229	0.626692	0.450315	0.429885	0.393234	0.374847
		Normal Media		+1mM KCl		+2mM KCl
IFNg/IL4		6.17152	6.54347	8.10016	7.11195	6.79523	7.04222
IFNg/IL17		1.69367	1.88673	1.81638	1.7011	1.44109	1.52461
IL4/IL17		0.274433	0.288338	0.22424	0.239188	0.212074	0.216496
		Normal Media		+0.5mM MgCl2		+1mM MgCl2
IFNg/IL4		3.72885	4.88696	4.93776	4.61563	4.79004	5.21651
IFNg/IL17		1.87737	1.72811	1.71328	1.56113	1.69692	1.39724
IL4/IL17		0.503472	0.353617	0.346976	0.338227	0.35426	0.26785
		Standard Conditions		+40mM NaCl		+1mM MgCl2		+2mM KCl		+40mM Nacl +1mM MgCl2		+40mM NaCl +2mM KCl		+40mM NaCl +1mM MgCl2 +2mM KCl
IFNg/IL4		1	1	0.588486	0.556348	0.624149	0.553111	0.689562	0.581441	0.626078	0.757569	0.862004	1.03409	1.08488	1.02101
		1	1	2.00824	1.50083	1.28459	1.06743	1.10106	1.14108
IFNg/IL17		1	1	0.588486	0.556348	0.624149	0.553111	0.689562	0.581441	0.626078	0.757569	0.862004	1.03409	1.08488	1.02101
		1	1	0.929911	0.897699	0.90388	0.808538	0.85087	0.900184
IL4/IL17		1	1	0.516039	0.461751	0.469779	0.439361	0.316898	0.257837	0.419846	0.431643	0.439735	0.409498	0.372811	0.277053
		1	1	0.463048	0.598136	0.703634	0.757459	0.772771	0.788885
Subcolumns represent technical replicates in the same subject

## Sheet: Figure 7
	+ 0mM NaCl			+10mM NaCl			+20mM NaCl			+40mM NaCl
Th17	6.76157	5.66845	6.51801	14.747	5.03173	7.2523	23.6253	6.01669	9.29058	20.935	12.1069	17.3949
Tc17	7.2303	6.74561	7.66129	15.3643	5.63045	8.0292	20.1817	7.08792	9.31174	21.8947	13.6538	18.4309
	+0mM KCl		+0.5mM KCl		+1mM KCl		+1.5mM KCl		+2mM KCl
Th17	2.93173	2.6802	3.13372	2.9678	3.62453	4.26065	6.24693	7.26992	9.43039	12.1951
	1.60127	2.14011	2.86582	3.85139	3.05412	4.08163	5.79987	12.1368	13.4048	20.9584
Tc17	1.1077	0.705926	1.03104	0.860411	1.21597	1.48967	2.30787	3.3216	4.17815	6.59546
	2.55455	2.70833	3.58862	3.40136	3.27887	4.01079	5.97345	12.0216	13.4623	20.6612
	+0mM MgCl2		+0.2mM MgCl2		+0.4mM MgCl2		+0.8mM MgCl2
Th17	10.2566	9.55728	15.924	15.6123	15.4103	17.8165	18.3402	18.2806
	1.43164	1.51192	2.78308	2.59044	3.08297	4.36988	6.18441	9.52202
	1.70417	2.45823	2.36038	3.5733	5.80739	7.53726	10.1602	12.0362
Tc17	4.63959	3.58948	9.99209	11.0796	11.1101	12.6886	13.8312	12.2918
	0.616088	0.437677	0.561666	0.889207	1.37043	2.01992	3.14333	5.15287
	2.14721	3.01308	3.36955	4.24717	6.04959	7.16792	9.86234	11.3357
Th17 (salt effect in healthy controls)- subcolumns represent technical replicates in the same subject
+0mM NaCl																											+40mM NaCl
4.9	4.65	6.1	5.8	6.5	6.3																						13.5	13.8	14
9.63643	7.15373		7.07317	6.86561	10.2913																						16.2195	9.04514		10.0501	7.94456	8.78274
10.6383	10.5942	8.00319	6.76157	5.66845	6.51801	16.6199	22.6317	18.7097	18.5804	13.6778	18.1255	6.75845	5.81797	6.87919	5.61016	4.85954	5.94855	19.1512	16.6013	15.3663	6.97115	8.69565	7.52158	6.68485	6.79452	7.66133	15.9001	11.3229	10.1472	20.935	12.1069	17.3949	19.2297	16.8852	25.3589	35.7873	26.7525	8.95742	6.74754	6.67336	7.79877	6.49827	18.355	16.8196	19.1375	9.22844	6.298	6.08906	7.58817
0.902708	0.662252	0.772532																									6.06339	2.07122
5.8264	5.25572	4.8355																									12.2388	5.07626	4.5928
1.68856	1.37283	2.34202																									3.30682	2.92028	5.27892
1.70632	0.997698	1.02623																									4.08998	2.39485	2.23726
0.56926	0.826446	1.2992																									1.32752	1.85471	2.71493
2.78917	3.50877																										4.88822	4.83327	5.0979
5.06187	5.9754	4.99892																									5.89474	6.72124	5.35942
2.30608	3.05245	2.67335																									4.16581	4.41912	4.40469
6.65878	6.60484	5.63406																									10.7778	10.7473	11.3921
2.90644	2.82421	2.59028																									4.32291	4.3445	4.68175
2.1178	4.10911	3.16398																									5.27725	5.79101	6.41179
9.79221	10.3407	8.55873																									13.0353	12.3109	14.4304
2.92781	2.95811	2.98184																									8.45209	6.63947	9.20822
1.74265	1.87674	2.02311																									7.08782	9.07092	7.54943
3.04321	3.19274	3.3794																									5.15941	6.3447	7.2248
2.55054	2.46331	2.57687																									7.7325	8.44757	10.339
4.86486	6.83472	5.84442																									12.0105	14.6831	14.4414
2.26547	2.5124	2.12296																									4.30377	3.9276	5.84704
5.78149	7.1196	6.01797																									11.4503	12.9897	12.178
12.0631	13.6295																										12.2592	13.5759
6.09967	6.44427																										15.8168	16.281
4.84312	4.4165																										9.37141	9.41154
3.97903	2.50849																										5.71746	5.67416
Tc17 (salt effect in healthy controls) - subcolumns represent technical replicates in the same subject
+0mM NaCl				+40mM NaCl
1.78029	1.56774	2.63005		8.49588	6.6698	7.15124
3.28196	3.91204	5.03033		5.75288	3.91198	4.36187
9.17736	9.89098	8.72079	8.8634	13.9386	14.6319	14.415	13.805
1.24685	0.757536	0.677566		0.423729	4.72861	2.09524
0.0355035	0.0618335	0.0730187		1.43261	1.19096	0.985565
0.03463	0.0397691	0.164496		0.554377	0.532338	0.735896
0.417984	0.997625	0.489277		0.608389	0.81825	0.6093
0.758527	0.607072	0.958525		0.568181	0.628596	1.10307
0.659256	0.144379	0.1697		1.59558	0.615546	0.836622
0.226245	0.215436	0.287532		0.531845	0.867848	0.836241
1.25234	1.76636	1.62365		3.81558	3.69688	4.2163
0.789649	0.683435	0.666793		2.45878	2.75764	2.95452
1.23439	0.869436	0.983761		1.46727	1.83628	1.68154
1.28154	2.71421	2.42183		4.43673	3.54422	3.7674
4.95348	7.0625	4.56617		8.89883	6.95014	9.46904
0.539101	0.40607	0.506496		1.45695	1.91093	2.86398
0.734206	0.660631	0.839856		4.52959	5.98826	4.6712
1.68299	1.25922	1.68555		2.51091	3.47342	3.9904
0.5492	0.616457	0.736574		2.35108	2.76831	3.74876
2.29844	3.24755	3.06348		6.913	9.247	8.18104
4.59932	4.76371			9.67604	10.3032
3.05326	2.86711			4.12159	3.54024
1.67337	1.65636			3.21911	3.86269
3.44222	3.63293			7.59674	8.06952
2.24998	1.83293			3.1519	3.25045
1.6363	1.23125			2.68572	3.04046
IL-17 related infection score and SLT type - see data in table 1 tab
Serum creatinine and SLT type - see data in supp table 3 tab
[truncated: 2 more columns]

## Sheet: Figure 8
IL23R (CD4+)	HC		SLT
	0.155457	0.164334	0.750417	0.700081		subcolumns represent technical replicates within the same subject
	0.345107	0.405678	2.30507	1.62545
	0.366388	0.314931	0.767123	0.812283
	0.360425	0.331002	0.964749	0.618811
	1.04201	1.21063	3.09211	4.25532
	0.874567	1.18721	2.79611	2.40164
	0.463265	0.451068	0.484345	0.749262
	0.879894	1.14088
IL23R (CD4-)	HC		SLT
	1.3447	1.02146	10.8554	9.59693
	6.59756	4.85942	11.0936	10.2001
	3.68543	3.14666	6.13636	5.13318
	3.26162	2.85598	6.07837	5.85388
	6.69261	6.97404	12.5278	13.7604
	8.30893	9.16501	9.70791	9.62384
	1.89414	2.10171	4.67493	4.83643
	3.21135	3.30172
NFAT5 expression		HC	SLT		Expressed relative to first healthy control tested (ratio of 1 in this subject)
		1	0.681444
		1.01162	0.752623
		0.395934	0.786399
		0.702222	1.00696
		0.692555	1.47427
		0.810378	2.25012
		0.509328	0.750888
		2.47942	1.32562
		3.58011	1.18647
		1.00929	0.768439
		3.25653	1.67404
		1.14077	2.19366
		1.41095
SGK1 expression		HC	SLT		Expressed relative to GAPDH expression in each subject
		0.719261	0.327593
		0.732749	1.08727
		1.26284	1.12541
		1.07552	1.45067
		1.07175	1.49405
		1.2121	1.05581
		1.02007	1.09116
			1.08363
			2.28559
			0.901818
			0.691734
			0.0935971
			1.17237
Uncropped western blots
SGK1 exp 1					Lane		GAPDH exp 1						Ladder used
					1	HC
					2	HC
					3	HC
					4	SLT
					5	SLT
					6	SLT
					7	SLT
					8	SLT
					9	empty
					10	ladder
SGK1 exp 2							GAPDH exp 2
					Lane
					1	HC
					2	HC
					3	SLT
					4	SLT
					5	SLT
					6	SLT
					7	ladder
					8	ladder
SGK1 exp 3							GAPDH exp 2
					1	HC
					2	HC
					3	HC
					4	SLT
					5	SLT
					6	SLT
					7	SLT
					8	ladder
Salt rescue Th17
	HC (+0mM NaCl)																											SLT (+0mM NaCl)
	4.9	4.65	6.1	5.8	6.5	6.3																						1.35464	1.27505	1.28526
	9.63643	7.15373		7.07317	6.86561	10.2913																						2.21828	1.95376	2.05541
	10.6383	10.5942	8.00319	6.76157	5.66845	6.51801	16.6199	22.6317	18.7097	18.5804	13.6778	18.1255	6.75845	5.81797	6.87919	5.61016	4.85954	5.94855	19.1512	16.6013	15.3663	6.97115	8.69565	7.52158	6.68485	6.79452	7.66133	5.82822	4.22444	4.93062
	0.902708	0.662252	0.772532																									1.02065	0.690641	0.98777
	5.8264	5.25572	4.8355																									2.0994	1.82699	1.96497
	1.68856	1.37283	2.34202																									1.90421	1.50322	1.47569
	1.70632	0.997698	1.02623																									0.302623	0.33557	0.366067
	0.56926	0.826446	1.2992																									2.00878	3.23696	3.23467
	2.78917	3.50877																										0.684238	0.877859	0.781249
	5.06187	5.9754	4.99892																									0.441218	0.504795	0.484729
	2.30608	3.05245	2.67335																									1.33713	1.26305	1.35625
	6.65878	6.60484	5.63406																									4.43025	3.88472	3.71308
	2.90644	2.82421	2.59028																									1.16012	1.33048	1.27773
	2.1178	4.10911	3.16398																									1.69116	1.56033	1.75957
	9.79221	10.3407	8.55873																									1.47719	2.12602	1.7619
	2.92781	2.95811	2.98184																									1.01679	0.905891	1.33483
	1.74265	1.87674	2.02311																									0.704225	0.668896	0.71916
	3.04321	3.19274	3.3794																									0.815621	0.535918	0.493469
	2.55054	2.46331	2.57687																									2.42792	1.33324	1.17503
	4.86486	6.83472	5.84442																										1.74606	1.48661
	2.26547	2.5124	2.12296																									5.50376	4.43013	6.958
	5.78149	7.1196	6.01797
	12.0631	13.6295
	6.09967	6.44427
	4.84312	4.4165
	3.97903	2.50849
	14.8398	14.0769
Salt rescue Tc17
	HC (+0mM NaCl)						SLT (+40mM NaCl)						SLT (+0mM NaCl)
	1.78029	1.56774	2.63005				0.405466	0.399297	0.680015				0.506932	0.126458	0.183616
	3.28196	3.91204	5.03033				1.78789	1.72185	2.25184	1.23346	0.964777	1.52243	0.347127	0.349266	0.336265	0.314789	0.295316	0.34057
	9.17736	9.89098	8.72079	8.8634			0.447323	0.754875	0.513523				0.652121	0.639689	0.541478
	1.24685	0.757536	0.677566				1.86755	2.50031	3.39335	0.565817	0.534946	0.615595	0.439824	0.939075	0.666584	0.409704	0.420521	0.338035
	0.0355035	0.0618335	0.0730187				0.700782	0.782312	0.78766				0.785788	0.566068	0.641975
	0.03463	0.0397691	0.164496				2.94813	3.16746	3.63821				1.34068	1.28722	1.24726
	0.417984	0.997625	0.489277				1.2164	3.16947	6.26334				1.15694	0.870985	0.978195
	0.758527	0.607072	0.958525				1.13196	1.17606	1.03938				0.368314	0.330748	0.395389
	0.659256	0.144379	0.1697				1.13309	0.974439	1.35371				1.11071	0.931461	1.09131
	0.226245	0.215436	0.287532				0.630229	0.545972	0.428167				0.317729	0.161758	0.192163
	1.25234	1.76636	1.62365				0.154623	0.164371	0.161889				0.106894	0.126156	0.148718
	0.789649	0.683435	0.666793				1.65272	1.64262	0.634754				0.223485	0.499017	0.548748
	1.23439	0.869436	0.983761				3.79144	2.9546	3.43817				0.578001	0.750788	0.740696
	1.28154	2.71421	2.42183				0.943469	0.848016	0.96018				0.219548	0.236424	0.204642
	4.95348	7.0625	4.56617				3.09394	1.62443	1.7679				0.909201	0.863255	1.05894
	0.539101	0.40607	0.506496				1.3771	1.43105	1.9245				0.700774	0.732145	0.601067
	0.734206	0.660631	0.839856				0.743566	0.834271	1.27861				0.432939	0.699714	0.501302
	1.68299	1.25922	1.68555				0.941774	1.46061	1.2767				0.213428	0.149604	0.168165
	0.5492	0.616457	0.736574				2.48848	2.93135	3.43576				0.217215	2.09715	0.861456
	2.29844	3.24755	3.06348				3.70053	3.74725	4.6134				0.969149	0.970416	2.09595
	4.59932	4.76371					2.54376	2.74685	3.70145				0.400759	0.441223	0.452209
	3.05326	2.86711					2.91901	4.76267					1.58271	1.26326	1.63054
	1.67337	1.65636					2.27939	2.31577	2.70401				2.31491	1.90799	1.27987
	3.44222	3.63293					1.78177	2.65357	2.90171					0.46381	0.601519
	2.24998	1.83293					4.90174	4.43338	5.21427				2.85714	1.84692	1.87266
	1.6363	1.23125
	7.73052	7.8039
subcolumns represent technical replicates within the same subject

[truncated: 11 more sheets: Supp Fig 3, Supp Fig 4, Supp Fig 5, Supp Fig 6, Supp Fig 7, Supp Fig 8, Supp Fig 9, Supp Fig 10, Supp table 3, Supp table 4, Supp table 9]
